# Supplementary material for: Proteomic Screening of Human Targets of Viral microRNAs Reveals Functions Associated with Immune Evasion and Angiogenesis
Source: PLoS Pathog. 2013 Sep 5;9(9):e1003584. doi: 10.1371/journal.ppat.1003584 (PMC3764211; doi:10.1371/journal.ppat.1003584)
Supplement: Table S1 — Average fold changes (log2) from two biological replicates for pSILAC or microarrays. The fold change values reflect the difference from the KSHV miRNA samples versus miRNA negative control samples. Gene products are identified with Uniprot, Agilent microarray probe number, and official gene symbol. RNA fold change was determined by microarray and protein fold change was determined by pSILAC (nanoRPLC–MS/MS). (XLS) [file ppat.1003584.s006.xls]

## Sheet: Sheet1
Table S1. Average fold changes (log2) from two biological replicates for pSILAC or microarrays. The fold change values reflect the difference from the KSHV miRNAs samples versus miRNA negative control samples.
Uniprot	Agilent.WholeGenome	GeneSymbol	foldchange.rna.log2	foldchange.protein.log2
Q01581	A_24_P63522	HMGCS1	-0.270306	-1.36847
Q01581	A_23_P133263	HMGCS1	-0.328343	-1.36847
Q9Y371	A_23_P22957	SH3GLB1	0.0254069	-1.21774
Q99996	A_23_P309261	AKAP9	0.103976	-0.894687
P62993	A_23_P77847	GRB2	-0.064054	-0.888385
P62993	A_24_P407717	GRB2	0.0210187	-0.888385
P62993	A_24_P39654	GRB2	-0.105743	-0.888385
P46013	A_24_P346855	MKI67	-0.662708	-0.883371
O75116	A_23_P209689	ROCK2	-0.190023	-0.859818
O75116	A_24_P328333	ROCK2	-0.0898371	-0.859818
P56211	A_24_P313262	ARPP19	-0.233516	-0.746896
P56211	A_23_P205768	ARPP19	-0.107689	-0.746896
P50579	A_24_P141736	METAP2	-0.158732	-0.706987
P50579	A_23_P99260	METAP2	-0.0858122	-0.706987
P07996	A_23_P206212	THBS1	-0.0973654	-0.675729
P07996	A_24_P142118	THBS1	-0.300663	-0.675729
O60637	A_23_P14804	TSPAN3	-0.0967774	-0.668215
Q96I25	A_23_P35645	RBM17	0.057107	-0.603778
Q96I25	A_23_P35650	RBM17	0.0546977	-0.603778
P30086	A_23_P13604	PEBP1	-1.12645	-0.603717
P40763	A_24_P116805	STAT3	0.0875362	-0.602827
P40763	A_23_P107206	STAT3	0.0915336	-0.602827
P40763	A_23_P100795	STAT3	0.176813	-0.602827
Q96MU7	A_24_P208961	YTHDC1	0.154923	-0.572925
Q96MU7	A_23_P92590	YTHDC1	0.165664	-0.572925
Q96MU7	A_32_P352697	YTHDC1	0.247069	-0.572925
P39748	A_24_P73158	FEN1	-0.545348	-0.557851
P35613	A_24_P134266	BSG	0.244939	-0.556563
P35613	A_24_P202769	BSG	0.212546	-0.556563
Q969G5	A_24_P215352	PRKCDBP	0.0557481	-0.547241
Q969G5	A_23_P203475	PRKCDBP	0.0822048	-0.547241
P41223	A_23_P31602	BUD31	-0.0497808	-0.532846
O43148	A_23_P55515	RNMT	0.142067	-0.521941
O43148	A_24_P48408	RNMT	0.481641	-0.521941
Q9NRY2	A_23_P397899	C9orf80	-0.186726	-0.51765
Q92504	A_23_P70571	SLC39A7	-0.198466	-0.49963
Q9UNF0	A_23_P80377	PACSIN2	-0.0401329	-0.489936
Q9UNF0	A_32_P38145	PACSIN2	-0.0262088	-0.489936
P63173	A_23_P95879	RPL38	-0.00479371	-0.487005
P62857	A_23_P142475	RPS28	0.004192	-0.484121
P62857	A_24_P40010	RPS28	0.00104608	-0.484121
P05204	A_32_P29507	HMGN2	-0.272334	-0.477242
P05204	A_32_P41487	HMGN2	-0.370499	-0.477242
P05204	A_32_P15799	HMGN2	-0.304542	-0.477242
P05204	A_32_P222383	HMGN2	-0.297978	-0.477242
P42677	A_23_P74629	RPS27	-0.00114899	-0.472134
P42677	A_24_P148235	RPS27	0.00594798	-0.472134
Q69YN4	A_23_P215980	KIAA1429	0.130777	-0.470637
Q69YN4	A_24_P223604	KIAA1429	0.126716	-0.470637
P08243	A_23_P145694	ASNS	-0.154331	-0.468999
P09486	A_23_P7642	SPARC	0.114412	-0.462712
P17480	A_24_P349616	UBTF	-0.0154532	-0.46205
P17480	A_23_P100779	UBTF	-0.0914488	-0.46205
P26358	A_24_P408083	DNMT1	-0.206861	-0.451608
Q08209	A_23_P92623	PPP3CA	-0.270661	-0.451321
Q08209	A_24_P414371	PPP3CA	-0.209067	-0.451321
Q14566	A_23_P90612	MCM6	-0.402705	-0.448435
P25685	A_23_P90062	DNAJB1	-0.0511316	-0.447234
Q15758	A_23_P55998	SLC1A5	-0.453797	-0.445197
P68431	A_23_P111037	HIST1H3A	0.0240343	-0.443949
P68431	A_24_P174924	HIST1H3B	-0.803585	-0.443949
P68431	A_23_P93258	HIST1H3B	-0.894577	-0.443949
P68431	A_23_P133814	HIST1H3C	-0.116433	-0.443949
P68431	A_24_P217834	HIST1H3D	-0.745714	-0.443949
P68431	A_23_P219045	HIST1H3D	-0.758549	-0.443949
P68431	A_23_P70445	HIST1H3E	-0.779877	-0.443949
P68431	A_23_P30799	HIST1H3F	-0.770088	-0.443949
P68431	A_23_P333484	HIST1H3H	-0.740315	-0.443949
P68431	A_24_P9321	HIST1H3I	-0.703891	-0.443949
P68431	A_23_P93282	HIST1H3J	-0.682137	-0.443949
Q99816	A_23_P75839	TSG101	-0.0535049	-0.442363
Q9P287	A_24_P30206	BCCIP	-0.114721	-0.433248
P33778	A_23_P111054	HIST1H2BB	-0.411646	-0.428904
O00461	A_24_P191664	GOLIM4	-0.0982154	-0.426793
P63167	A_23_P65031	DYNLL1	-0.152156	-0.425781
P63167	A_24_P124672	DYNLL1	-0.139986	-0.425781
Q07157	A_23_P205828	TJP1	0.168833	-0.42261
Q07157	A_24_P193435	TJP1	0.128483	-0.42261
Q14166	A_23_P143748	TTLL12	-0.0751883	-0.399081
O75146	A_23_P398294	HIP1R	0.00907169	-0.398902
O75146	A_24_P229164	HIP1R	-0.038898	-0.398902
Q8WXX5	A_23_P104372	DNAJC9	-0.501411	-0.39868
P33993	A_23_P93690	MCM7	-0.537519	-0.390993
Q8N5M9	A_23_P6762	JAGN1	0.0526236	-0.389966
P53985	A_23_P126825	SLC16A1	-0.303222	-0.385559
Q8TCT9	A_23_P40347	HM13	0.0414684	-0.38434
Q14232	A_23_P105313	EIF2B1	0.0277978	-0.383723
O00469	A_23_P211910	PLOD2	-0.175321	-0.381292
O60488	A_23_P217564	ACSL4	0.0412976	-0.378461
Q8TCJ2	A_24_P341958	STT3B	-0.110121	-0.375433
O95218	A_24_P242299	ZRANB2	-0.0274033	-0.371567
O95218	A_23_P85521	ZRANB2	-0.0125543	-0.371567
O14907	A_23_P38468	TAX1BP3	-0.167336	-0.368121
P62910	A_23_P18142	RPL32	-0.00479454	-0.366644
P61247	A_32_P58074	RPS3A	-0.0149525	-0.36246
P61247	A_32_P208178	RPS3A	-0.0327991	-0.36246
P61247	A_23_P144497	RPS3A	-0.0125841	-0.36246
P61247	A_32_P196483	RPS3A	0.0523675	-0.36246
Q8N1F7	A_23_P89056	NUP93	-0.0923816	-0.36163
Q8N1F7	A_32_P163908	NUP93	-0.157573	-0.36163
P62269	A_23_P214666	RPS18	0.0146138	-0.360887
Q00341	A_23_P131417	HDLBP	0.0666252	-0.358688
P02792	A_23_P50504	FTL	0.383372	-0.354735
P02792	A_23_P50498	FTL	0.340074	-0.354735
P02792	A_32_P155247	FTL	0.369054	-0.354735
P50452	A_23_P4561	SERPINB8	-0.206015	-0.353735
P50452	A_24_P147461	SERPINB8	-0.0695197	-0.353735
Q52LW3	A_23_P149562	ARHGAP29	0.0472535	-0.351823
O94973	A_24_P339974	AP2A2	-0.11832	-0.350337
O94973	A_23_P21853	AP2A2	0.0639165	-0.350337
O94973	A_24_P932418	AP2A2	0.0349533	-0.350337
Q9UN86	A_23_P41255	G3BP2	0.0307815	-0.349163
Q9UN86	A_24_P128977	G3BP2	0.0434997	-0.349163
Q9UN86	A_24_P380132	G3BP2	0.107321	-0.349163
O43592	A_32_P13719	XPOT	0.0131916	-0.346541
O43592	A_23_P340722	XPOT	-0.0587625	-0.346541
P62424	A_32_P88892	RPL7A	0.0446227	-0.343119
P62424	A_23_P135084	RPL7A	0.0537346	-0.343119
P62424	A_24_P375813	RPL7A	0.102596	-0.343119
P62424	A_24_P349686	RPL7A	0.0285831	-0.343119
Q9NNW5	A_23_P113311	P4HTM	-0.098323	-0.339331
Q9NNW5	A_23_P95553	WDR6	0.143649	-0.339331
P07910	A_23_P163006	HNRNPC	0.000852012	-0.338852
P07910	A_32_P142028	HNRNPC	0.0171655	-0.338852
P61289	A_23_P164141	PSME3	-0.0263069	-0.336837
P61289	A_24_P344307	PSME3	-0.322479	-0.336837
Q71UI9	A_23_P145904	H2AFV	-0.156945	-0.336393
P46939	A_23_P214779	UTRN	0.195691	-0.334445
P46939	A_32_P524014	UTRN	0.0370099	-0.334445
Q8NEW0	A_23_P22915	SLC30A7	0.073187	-0.331306
Q8NEW0	A_24_P563545	SLC30A7	0.249339	-0.331306
O94903	A_23_P45166	PROSC	-0.206521	-0.330292
O94903	A_23_P251186	PROSC	-0.332761	-0.330292
Q14444	A_23_P98722	CAPRIN1	0.114967	-0.33025
Q14444	A_32_P235872	CAPRIN1	0.03295	-0.33025
P62861	A_23_P127438	FAU	-0.0727667	-0.325475
P62861	A_32_P11471	FAU	-0.0423179	-0.325475
P62861	A_32_P11477	FAU	-0.0431501	-0.325475
Q86Y56	A_23_P258689	HEATR2	0.00100427	-0.323041
P53367	A_24_P166094	ARFIP1	0.00860195	-0.322678
O95104	A_23_P6223	SFRS15	-0.00239974	-0.317469
Q15555	A_23_P89835	MAPRE2	-0.0979795	-0.317017
Q15555	A_23_P418015	MAPRE2	0.13111	-0.317017
P80303	A_23_P13364	NUCB2	-0.354315	-0.31561
P46977	A_23_P104734	STT3A	-0.0160071	-0.31551
P23193	A_24_P126651	TCEA1	0.0203824	-0.314554
P23193	A_23_P132444	TCEA1	-0.0261037	-0.314554
Q13242	A_24_P390070	SFRS9	-0.0232008	-0.310181
Q6P996	A_23_P147845	PDXDC1	0.187732	-0.307819
P62841	A_23_P209152	RPS15	-0.0360327	-0.303852
P62841	A_24_P225010	RPS15	0.00593556	-0.303852
P62841	A_24_P272590	RPS15	-0.000973084	-0.303852
P12236	A_23_P33752	SLC25A6	0.128098	-0.302173
Q13765	A_24_P150194	NACA	0.0916056	-0.300979
Q13765	A_23_P162228	NACA	0.0520704	-0.300979
Q13217	A_23_P36962	DNAJC3	-0.282498	-0.297938
Q07020	A_23_P142146	RPL18	0.064621	-0.29724
Q92626	A_23_P257144	PXDN	-0.0617039	-0.297218
Q9H0D6	A_23_P166135	XRN2	-0.42784	-0.294708
O75531	A_23_P47208	BANF1	0.02107	-0.290954
Q9Y5M8	A_23_P80773	SRPRB	-0.191907	-0.290871
P62913	A_23_P62605	RPL11	-0.0448581	-0.286762
O00244	A_23_P144877	ATOX1	-0.0138594	-0.28319
Q9H3S7	A_23_P212329	PTPN23	0.114099	-0.281486
Q9H3S7	A_23_P69306	PTPN23	0.221402	-0.281486
Q9H3S7	A_24_P328675	PTPN23	0.0491736	-0.281486
Q9UKK3	A_23_P117175	PARP4	0.304361	-0.279462
Q8WU90	A_23_P56380	ZC3H15	0.0598084	-0.279268
O95340	A_24_P940166	PAPSS2	-0.0396539	-0.278015
Q00765	A_23_P350045	REEP5	-0.14853	-0.276414
Q00765	A_32_P131377	REEP5	-0.0417412	-0.276414
P05386	A_23_P37445	RPLP1	-0.0369491	-0.275514
P23284	A_24_P304723	PPIB	-0.0952359	-0.274069
Q6PKG0	A_23_P392383	LARP1	0.000267278	-0.273927
Q6PKG0	A_23_P156319	LARP1	-0.0736226	-0.273927
Q6PKG0	A_24_P7211	LARP1	-0.123821	-0.273927
Q96D15	A_23_P67339	RCN3	0.0794846	-0.27083
O75718	A_23_P44291	CRTAP	0.128827	-0.26986
O75718	A_24_P140171	CRTAP	0.0970699	-0.26986
Q02750	A_23_P20248	MAP2K1	-0.00787959	-0.267315
P18583	A_23_P211099	SON	0.115456	-0.265842
P18583	A_24_P67142	SON	0.196311	-0.265842
Q969Q0	A_24_P159036	RPL36AL	-0.129908	-0.26399
Q9HAV4	A_23_P256855	XPO5	-0.0960749	-0.261946
Q9P0K7	A_23_P92727	RAI14	0.01857	-0.260048
Q15365	A_24_P103025	PCBP1	0.00158022	-0.259214
Q15365	A_23_P68040	PCBP1	-0.0735876	-0.259214
P09493	A_23_P363344	TPM1	-0.205309	-0.258455
P49585	A_23_P252681	PCYT1A	-0.130288	-0.251399
P49585	A_24_P106057	PCYT1A	0.108876	-0.251399
Q02952	A_23_P111311	AKAP12	-0.169268	-0.250658
Q02952	A_32_P152437	AKAP12	-0.447714	-0.250658
Q02952	A_23_P214897	AKAP12	-0.381545	-0.250658
P51813	A_23_P253602	BMX	0.139645	-0.250294
O60869	A_23_P60376	EDF1	-0.215707	-0.248951
Q96K17	A_23_P51269	BTF3L4	-0.043116	-0.248057
Q9NZM1	A_23_P86682	MYOF	-0.00260913	-0.246875
Q9NZM1	A_24_P282309	MYOF	-0.117262	-0.246875
Q9NZM1	A_23_P354387	MYOF	-0.0801377	-0.246875
O75475	A_32_P22702	PSIP1	-0.351046	-0.24667
O75475	A_24_P98371	PSIP1	-0.425553	-0.24667
P52292	A_23_P125265	KPNA2	-0.274562	-0.246547
P16403	A_23_P122443	HIST1H1C	-0.439605	-0.245599
P53680	A_24_P113295	AP2S1	-0.00713195	-0.245349
P99999	A_24_P29665	CYCS	-0.18539	-0.244462
P99999	A_24_P573978	CYCS	-0.327887	-0.244462
P99999	A_32_P174083	CYCS	-0.3529	-0.244462
O95433	A_23_P117599	AHSA1	0.0170528	-0.244231
P12004	A_23_P28886	PCNA	-0.494385	-0.24317
Q9NRX5	A_24_P129232	SERINC1	0.168891	-0.24153
P63220	A_23_P120660	RPS21	-0.0689	-0.240644
P63220	A_24_P144025	RPS21	-0.0697233	-0.240644
Q9UMR2	A_24_P407704	DDX19B	0.188147	-0.239742
Q9UMR2	A_23_P140994	DDX19B	0.0318075	-0.239742
P05388	A_32_P184796	RPLP0	0.00593237	-0.236536
P05388	A_23_P204472	RPLP0	0.0292812	-0.236536
P08865	A_32_P219657	RPSA	0.0741816	-0.23552
P08865	A_24_P349743	RPSA	0.0777338	-0.23552
P08865	A_32_P146508	RPSA	0.0808911	-0.23552
P08865	A_23_P254415	RPSA	0.085754	-0.23552
P16989	A_23_P25224	CSDA	-0.0611415	-0.235359
P68104	A_24_P763243	EEF1A1	0.19449	-0.235303
P68104	A_32_P47701	EEF1A1	0.188337	-0.235303
P51991	A_24_P488588	HNRNPA3	-0.128922	-0.234668
P51991	A_32_P77502	HNRNPA3	-0.0528388	-0.234668
P51991	A_23_P17163	HNRNPA3	-0.0746944	-0.234668
P46782	A_23_P208265	RPS5	0.0519215	-0.233391
P46782	A_24_P41180	RPS5	0.0840203	-0.233391
P62753	A_23_P123563	RPS6	-0.109835	-0.229685
P51116	A_23_P4007	FXR2	-0.136129	-0.229306
P62847	A_23_P1206	RPS24	-0.0230154	-0.228517
Q8IVF2	A_23_P311912	AHNAK2	0.243658	-0.226955
Q8IVF2	A_24_P273253	AHNAK2	0.220563	-0.226955
Q8IVF2	A_24_P178618	AHNAK2	0.0265928	-0.226955
O43324	A_23_P156842	EEF1E1	-0.331906	-0.225186
Q9NP74	A_23_P23669	PALMD	-0.0661606	-0.223923
Q9NP74	A_24_P188231	PALMD	0.0343116	-0.223923
Q9H3U1	A_24_P398950	UNC45A	0.0359945	-0.223566
Q9H3U1	A_23_P218170	UNC45A	0.0497924	-0.223566
Q15005	A_23_P2143	SPCS2	-0.0577931	-0.223492
O00203	A_23_P136635	AP3B1	0.0579005	-0.221553
O00203	A_32_P47510	AP3B1	0.494345	-0.221553
Q8N3V7	A_24_P405992	SYNPO	-0.065326	-0.219148
Q16186	A_24_P305597	ADRM1	0.0407867	-0.218869
Q16186	A_23_P68665	ADRM1	0.0181291	-0.218869
Q96T37	A_23_P34877	RBM15	-0.104873	-0.218668
P62899	A_24_P97257	RPL31	0.171387	-0.218645
P62899	A_24_P213783	RPL31	0.0379338	-0.218645
Q96AG4	A_24_P181585	LRRC59	-0.232484	-0.217307
P62805	A_23_P431179	HIST1H4A	-0.350733	-0.217158
P62805	A_24_P166407	HIST1H4B	-0.677221	-0.217158
P62805	A_23_P214487	HIST1H4C	-0.876355	-0.217158
P62805	A_23_P395374	HIST1H4D	-0.705397	-0.217158
P62805	A_23_P415411	HIST1H4E	-0.373976	-0.217158
P62805	A_23_P359540	HIST1H4F	-0.4805	-0.217158
P62805	A_23_P323685	HIST1H4H	-0.54337	-0.217158
P62805	A_24_P20873	HIST1H4I	-0.467021	-0.217158
P62805	A_23_P30805	HIST1H4J	-0.425106	-0.217158
P62805	A_23_P30813	HIST1H4K	-0.278488	-0.217158
P62805	A_23_P70480	HIST1H4L	-0.838016	-0.217158
P62805	A_23_P436281	HIST2H4B	-0.495707	-0.217158
Q13243	A_23_P377819	SFRS5	0.149335	-0.215902
Q14847	A_23_P89187	LASP1	0.0470625	-0.214535
O00560	A_23_P157580	SDCBP	-0.132313	-0.214331
P08729	A_23_P381945	KRT7	-0.103934	-0.214209
P62241	A_23_P46182	RPS8	-0.00889562	-0.213852
Q9BYD3	A_23_P164702	MRPL4	-0.0204375	-0.212745
Q5VYJ4	A_23_P126291	SNRPE	-0.0336307	-0.21274
Q9H4A6	A_23_P156017	GOLPH3	0.0401818	-0.21264
Q5JPE7	A_23_P44581	NOMO1	-0.0241369	-0.212475
P62277	A_24_P372608	RPS13	0.00448039	-0.212073
P62277	A_32_P86028	RPS13	0.0414541	-0.212073
P62277	A_23_P24763	RPS13	-0.0248904	-0.212073
Q9Y266	A_23_P74653	NUDC	-0.118394	-0.212067
Q9GZR7	A_23_P151544	DDX24	0.145469	-0.210731
Q9GZR7	A_24_P238878	DDX24	-0.137891	-0.210731
Q9GZR7	A_24_P338882	DDX24	0.0933078	-0.210731
P58546	A_23_P147098	MTPN	-0.0926	-0.210651
P58546	A_24_P55465	MTPN	0.0238992	-0.210651
P58546	A_24_P363615	MTPN	-0.0877757	-0.210651
P62873	A_23_P22926	GNB1	-0.00409077	-0.209815
P62873	A_24_P71021	GNB1	0.00616702	-0.209815
P62906	A_23_P251593	RPL10A	-0.0100454	-0.209732
P62906	A_32_P62008	RPL10A	-0.00694585	-0.209732
P54819	A_24_P179903	AK2	-0.214092	-0.209052
P54819	A_23_P200404	AK2	-0.15619	-0.209052
P30533	A_23_P29851	LRPAP1	0.0501376	-0.207917
P30533	A_24_P277331	LRPAP1	-0.00369716	-0.207917
P30533	A_32_P460399	LRPAP1	-0.08507	-0.207917
P30533	A_24_P196568	LRPAP1	0.0820065	-0.207917
P68371	A_23_P312863	TUBB2C	-0.340435	-0.206442
Q12996	A_23_P98310	CSTF3	0.011941	-0.205896
Q12996	A_24_P256552	CSTF3	-0.258673	-0.205896
P51809	A_23_P22671	VAMP7	0.0517288	-0.205833
P78559	A_23_P163455	MAP1A	-0.32234	-0.205668
Q92783	A_23_P1343	STAM	0.107819	-0.20554
P62714	A_23_P308097	PPP2CB	-0.128753	-0.205382
P62714	A_23_P134693	PPP2CB	-0.338865	-0.205382
O94855	A_23_P159382	SEC24D	0.115161	-0.205114
Q96IZ0	A_23_P53663	PAWR	-0.37783	-0.204763
P61019	A_23_P340251	RAB2A	0.108763	-0.202719
P61019	A_24_P102080	RAB2A	-0.0644921	-0.202719
P61019	A_23_P253949	RAB2A	0.0199855	-0.202719
Q9UQE7	A_23_P138631	SMC3	-0.191797	-0.201856
Q9UQE7	A_32_P38228	SMC3	-0.161546	-0.201856
Q00688	A_23_P117558	FKBP3	0.00118224	-0.201051
P37802	A_32_P194848	TAGLN2	-0.0638446	-0.199487
P37802	A_23_P74138	TAGLN2	-0.00819432	-0.199487
O75937	A_32_P157192	DNAJC8	-0.235317	-0.198445
O75937	A_23_P37137	DNAJC8	-0.195419	-0.198445
O75937	A_23_P46455	DNAJC8	-0.37629	-0.198445
P05121	A_24_P158089	SERPINE1	-0.0542118	-0.195935
P13639	A_24_P87763	EEF2	0.116356	-0.194844
P18621	A_32_P186981	RPL17	-0.121087	-0.194383
P68363	A_23_P128147	TUBA1B	-0.323588	-0.193877
P68363	A_23_P128161	TUBA1C	-0.270908	-0.193877
Q9H2G2	A_24_P146670	SLK	-0.116885	-0.192972
Q9H2G2	A_23_P202199	SLK	-0.00417964	-0.192972
Q92922	A_32_P112104	SMARCC1	0.0526672	-0.190446
Q92922	A_23_P83453	SMARCC1	0.167164	-0.190446
P48059	A_23_P210358	LIMS1	0.284137	-0.189747
Q12931	A_23_P3849	TRAP1	-0.0757442	-0.188915
P23381	A_23_P65651	WARS	-0.071847	-0.187877
P04843	A_23_P132809	RPN1	-0.0984897	-0.186396
P04843	A_23_P254340	RPN1	-0.0179043	-0.186396
P04843	A_24_P63262	RPN1	-0.0601586	-0.186396
P61254	A_23_P33045	RPL26	0.0162247	-0.184944
P49207	A_24_P188878	RPL34	-0.0182504	-0.184415
P49207	A_24_P203909	RPL34	-0.00995392	-0.184415
P49207	A_23_P7229	RPL34	0.00557913	-0.184415
P49207	A_24_P303118	RPL34	0.0188419	-0.184415
P49207	A_23_P7221	RPL34	-0.0698952	-0.184415
P49207	A_32_P220127	RPL34	0.0436923	-0.184415
P46781	A_32_P22078	RPS9	0.0614796	-0.184088
P61353	A_23_P141389	RPL27	0.0113553	-0.18283
P29144	A_23_P99424	TPP2	0.0093706	-0.181205
P07305	A_23_P29257	H1F0	-0.444768	-0.180384
P83731	A_32_P100974	RPL24	-0.029272	-0.17972
P83731	A_23_P256933	RPL24	-0.0144575	-0.17972
P11142	A_24_P295745	HSPA8	-0.0186635	-0.179086
P11142	A_24_P287129	HSPA8	-0.113521	-0.179086
P11142	A_23_P24594	HSPA8	-0.112824	-0.179086
P11142	A_32_P13728	HSPA8	-0.117864	-0.179086
P51114	A_23_P132784	FXR1	0.284466	-0.17881
Q9NR30	A_24_P146603	DDX21	-0.217103	-0.178647
Q9NR30	A_24_P415260	DDX21	-0.192259	-0.178647
Q99442	A_23_P357856	SEC62	0.0302218	-0.178207
Q99442	A_23_P144224	SEC62	0.10866	-0.178207
Q99442	A_24_P285880	SEC62	0.185558	-0.178207
P16104	A_24_P38895	H2AFX	-0.395044	-0.177338
O60264	A_23_P256716	SMARCA5	0.246584	-0.175987
O60264	A_32_P213678	SMCA5	0.347109	-0.175987
Q9BQ52	A_23_P38262	ELAC2	0.225971	-0.175863
Q9BQ52	A_23_P38254	ELAC2	0.149189	-0.175863
Q8N392	A_32_P162250	ARHGAP18	-0.349888	-0.175523
Q8N392	A_32_P17163	ARHGAP18	-0.398844	-0.175523
Q9BVI4	A_23_P158627	NOC4L	-0.067352	-0.170729
Q9NY33	A_23_P116091	DPP3	0.153364	-0.170114
P52434	A_23_P29803	POLR2H	0.047067	-0.169328
P07910	A_23_P163006	HNRNPC	0.000852012	-0.169206
P07910	A_32_P142028	HNRNPC	0.0171655	-0.169206
P08579	A_23_P40307	SNRPB2	-0.0922758	-0.168267
P08579	A_24_P194260	SNRPB2	-0.160251	-0.168267
P08579	A_24_P724040	SNRPB2	0.00873708	-0.168267
P21291	A_23_P74359	CSRP1	0.0290844	-0.167123
P21291	A_24_P225448	CSRP1	-0.0676122	-0.167123
Q13895	A_23_P145197	BYSL	-0.0831512	-0.166228
Q03135	A_24_P12626	CAV1	-0.0954954	-0.165994
Q99575	A_23_P341275	POP1	-0.137369	-0.164041
Q99575	A_24_P943000	POP1	-0.243069	-0.164041
Q99575	A_23_P94133	POP1	-0.2991	-0.164041
Q07021	A_23_P370434	C1QBP	-0.224689	-0.163783
O00193	A_23_P47559	C11orf58	0.132332	-0.162547
O00193	A_24_P675386	C11orf58	0.198267	-0.162547
P37840	A_23_P29939	SNCA	-0.127192	-0.162395
P07437	A_23_P387057	TUBB	-0.0956153	-0.162197
P07437	A_23_P81912	TUBB	-0.160424	-0.162197
P68402	A_23_P255503	PAFAH1B2	0.146754	-0.162024
Q92878	A_24_P226198	RAD50	0.0556005	-0.160949
P19338	A_23_P5551	NCL	-0.261462	-0.160098
Q07065	A_23_P48056	CKAP4	-0.237073	-0.159692
O15511	A_23_P126803	ARPC5	-0.0437336	-0.159292
Q5JRA6	A_24_P255516	MIA3	0.128444	-0.158642
Q5JRA6	A_24_P256692	MIA3	0.292528	-0.158642
P63244	A_23_P41716	GNB2L1	0.0257937	-0.158143
Q15417	A_23_P138168	CNN3	-0.0582749	-0.158139
P16401	A_23_P250385	HIST1H1B	-0.84554	-0.157939
P55145	A_23_P132793	MANF	-0.39908	-0.157857
Q08J23	A_23_P7423	NSUN2	-0.583653	-0.15707
P62249	A_23_P208850	RPS16	-0.00150442	-0.15675
Q13740	A_32_P74643	ALCAM	-0.255994	-0.155745
Q9Y5S9	A_24_P79955	RBM8A	0.036378	-0.155475
Q9Y5S9	A_23_P104116	RBM8A	-0.105647	-0.155475
Q9Y5S9	A_32_P62571	RBM8A	0.0270246	-0.155475
P08107	A_23_P111132	HSPA1A	0.128093	-0.155051
P08107	A_24_P123616	HSPA1A	0.0352031	-0.155051
P08107	A_24_P682285	HSPA1A	-0.107179	-0.155051
P54920	A_23_P55990	NAPA	0.0302155	-0.152623
P50454	A_23_P76006	SERPINH1	-0.110093	-0.151645
Q9BQ39	A_23_P104451	DDX50	-0.0717413	-0.15071
O00233	A_23_P203994	PSMD9	-0.00933551	-0.150651
O00233	A_24_P116017	PSMD9	0.202651	-0.150651
Q15181	A_23_P161338	PPA1	-0.0764047	-0.150346
Q7Z478	A_23_P81463	DHX29	0.0397492	-0.149354
Q9UKD2	A_23_P35099	MRTO4	-0.278658	-0.149252
P49736	A_32_P103633	MCM2	-0.519789	-0.149131
O75165	A_23_P166910	DNAJC13	0.304794	-0.147566
Q96KP4	A_23_P89812	CNDP2	-0.255036	-0.146602
Q92804	A_23_P159305	TAF15	-0.206319	-0.146516
O43615	A_23_P119214	TIMM44	0.0478292	-0.146032
P50213	A_23_P140668	IDH3A	-0.126258	-0.145159
P29083	A_23_P211748	GTF2E1	0.0455218	-0.144545
Q9HAV7	A_24_P174563	GRPEL1	-0.203434	-0.143851
Q9HAV7	A_24_P166045	GRPEL1	0.239498	-0.143851
P09012	A_24_P250335	SNRPA	0.0168663	-0.143795
P09012	A_23_P164718	SNRPA	0.0326537	-0.143795
P09012	A_24_P250333	SNRPA	-0.0356331	-0.143795
P49321	A_32_P28365	NASP	-0.288137	-0.1436
P52701	A_23_P102202	MSH6	-0.407092	-0.143103
O76021	A_23_P54605	RSL1D1	0.0192994	-0.141985
O76021	A_23_P54597	RSL1D1	0.0762589	-0.141985
Q15041	A_23_P118150	ARL6IP1	0.117681	-0.141789
Q15041	A_24_P356218	ARL6IP1	0.0540331	-0.141789
P63104	A_32_P226149	YWHAZ	-0.142196	-0.141328
P63104	A_32_P12820	YWHAZ	-0.321563	-0.141328
P63104	A_24_P209571	YWHAZ	-0.118769	-0.141328
P63104	A_32_P198923	YWHAZ	-0.28786	-0.141328
Q9BYN0	A_23_P320113	SRXN1	0.0873455	-0.141042
Q9H223	A_23_P163458	EHD4	-0.113516	-0.140638
Q9NTZ6	A_23_P502832	RBM12	-0.0150242	-0.140546
P00387	A_23_P502224	CYB5R3	-0.260757	-0.140316
P00387	A_24_P378958	CYB5R3	-0.0467916	-0.140316
P00387	A_24_P100277	CYB5R3	-0.046749	-0.140316
O15042	A_24_P943106	SR140	-0.183512	-0.139239
O15042	A_24_P323932	SR140	-0.00833741	-0.139239
O00743	A_23_P94623	PPP6C	0.184194	-0.138976
O00743	A_24_P369154	PPP6C	0.139096	-0.138976
O00743	A_23_P355385	PPP6C	0.121698	-0.138976
O00743	A_24_P81298	PPP6C	-0.195296	-0.138976
P46779	A_23_P208358	RPL28	-0.011789	-0.138741
Q06210	A_23_P44083	GFPT1	-0.0253966	-0.138364
P36578	A_23_P69431	RPL4	0.112775	-0.136659
Q1KMD3	A_24_P917449	HNRNPUL2	-0.141859	-0.136579
Q1KMD3	A_23_P409626	HNRNPUL2	-0.0256994	-0.136579
Q9UDY4	A_24_P393958	DNAJB4	0.210503	-0.135239
Q9UDY4	A_23_P51339	DNAJB4	0.164675	-0.135239
P60842	A_24_P390793	EIF4A1	0.0591853	-0.133413
P60842	A_23_P137103	EIF4A1	0.0797064	-0.133413
P60842	A_32_P149432	EIF4A1	0.0535856	-0.133413
Q96HC4	A_32_P14610	PDLIM5	-0.192928	-0.132933
Q96HC4	A_23_P170761	PDLIM5	-0.231949	-0.132933
Q96HC4	A_24_P174641	PDLIM5	-0.113266	-0.132933
Q9UJU6	A_24_P43681	DBNL	0.0420787	-0.132765
Q9UJU6	A_23_P168692	DBNL	0.0742104	-0.132765
P30520	A_23_P201432	ADSS	0.0211074	-0.132048
P30520	A_23_P859	ADSS	-0.0529586	-0.132048
Q8NF91	A_23_P500861	SYNE1	0.165077	-0.131826
Q8NF91	A_24_P410453	SYNE1	-0.0424205	-0.131826
O43809	A_23_P129614	NUDT21	-0.110499	-0.131264
O43809	A_24_P287756	NUDT21	-0.11933	-0.131264
Q96C19	A_23_P23443	EFHD2	-0.087796	-0.131109
P54687	A_24_P935986	BCAT1	0.239709	-0.129439
P54687	A_23_P87528	BCAT1	0.157968	-0.129439
P54687	A_24_P52921	BCAT1	0.239485	-0.129439
O43765	A_23_P108331	SGTA	-0.0224516	-0.127862
O43765	A_24_P399585	SGTA	-0.0603585	-0.127862
Q9UNF1	A_24_P160263	MAGED2	0.180473	-0.127693
Q9UNF1	A_23_P33894	MAGED2	0.205181	-0.127693
P22102	A_24_P301846	GART	-0.104083	-0.127437
P22102	A_24_P239140	GART	-0.239018	-0.127437
P22102	A_23_P80098	GART	-0.0866789	-0.127437
P33991	A_23_P370989	MCM4	-0.666017	-0.127429
Q9P2K5	A_23_P77079	MYEF2	-0.139811	-0.127149
Q92945	A_24_P134235	KHSRP	-0.197868	-0.127014
Q92945	A_23_P16157	KHSRP	-0.336163	-0.127014
P10599	A_24_P175519	TXN	0.0764104	-0.126896
P10599	A_23_P60248	TXN	0.0551917	-0.126896
P31689	A_24_P192586	DNAJA1	-0.0333195	-0.126205
P31689	A_23_P60479	DNAJA1	0.155334	-0.126205
Q9H6Z4	A_23_P310331	RANBP3	0.13011	-0.12478
O75962	A_23_P425880	TRIO	0.0104792	-0.124467
O75962	A_24_P42603	TRIO	-0.106539	-0.124467
O75962	A_24_P913431	TRIO	0.0718041	-0.124467
Q6DD88	A_23_P105028	ATL3	0.0963872	-0.124271
P38646	A_24_P77676	HSPA9	0.00224681	-0.124248
P62244	A_24_P221366	RPS15A	-0.0229123	-0.121715
P62244	A_32_P14744	RPS15A	-0.0137888	-0.121715
P62244	A_32_P80901	RPS15A	0.176165	-0.121715
P62917	A_23_P31654	RPL8	-0.0500477	-0.119452
Q01995	A_23_P87011	TAGLN	0.0421531	-0.118652
Q01995	A_23_P87013	TAGLN	0.137215	-0.118652
Q9Y3A5	A_23_P70867	SBDS	-0.150411	-0.118022
Q02543	A_23_P90383	RPL18A	0.0349417	-0.117226
Q02543	A_32_P193288	RPL18A	0.0337113	-0.117226
P56192	A_23_P128036	MARS	0.0114572	-0.116443
P56192	A_24_P175909	MARS	-0.0790409	-0.116443
P60468	A_23_P135342	SEC61B	-0.0872085	-0.116203
P60468	A_24_P8494	SEC61B	-0.0918432	-0.116203
P68032	A_24_P121535	ACTC1	0.0119863	-0.114953
P14209	A_23_P217510	CD99	0.0631831	-0.112561
O00154	A_24_P205589	ACOT7	-0.171384	-0.112128
Q9Y314	A_23_P107959	NOSIP	0.214311	-0.110601
Q9Y314	A_24_P194017	NOSIP	0.163953	-0.110601
Q9NZN4	A_24_P156113	EHD2	0.164506	-0.11015
Q9NZN4	A_23_P119390	EHD2	-0.0197997	-0.11015
Q69YQ0	A_23_P380627	CYTSA	0.0593941	-0.109675
Q69YQ0	A_32_P203515	CYTSA	0.0563207	-0.109675
P62829	A_23_P26713	RPL23	0.00035176	-0.109229
P62829	A_32_P30710	RPL23	0.0310698	-0.109229
P46776	A_23_P416305	RPL27A	0.504374	-0.109218
P46776	A_23_P203577	RPL27A	-0.00207038	-0.109218
Q8IXM2	A_23_P141520	C17orf49	0.112302	-0.108706
P07910	A_23_P163006	HNRNPC	0.000852012	-0.108473
P07910	A_32_P142028	HNRNPC	0.0171655	-0.108473
P62280	A_23_P101532	RPS11	0.0761528	-0.108391
Q7L2H7	A_24_P138361	EIF3M	-0.00247844	-0.107094
Q7L2H7	A_23_P150446	EIF3M	0.0241664	-0.107094
O60506	A_24_P791515	SYNCRIP	-0.129527	-0.106789
O60506	A_23_P214798	SYNCRIP	-0.192615	-0.106789
Q96PK2	A_23_P391778	MACF1	0.0718764	-0.105207
Q9Y696	A_23_P259189	CLIC4	-0.0490074	-0.105049
Q9Y696	A_23_P135499	CLIC4	0.0900632	-0.105049
Q9Y696	A_23_P135494	CLIC4	0.0404534	-0.105049
P04275	A_23_P105562	VWF	0.0271429	-0.104619
O14980	A_23_P40078	XPO1	-0.0626669	-0.104205
P39019	A_24_P134074	RPS19	0.0397895	-0.102692
P39019	A_23_P119130	RPS19	0.0688674	-0.102692
Q9NNW7	A_23_P102988	TXNRD2	0.361635	-0.101327
P43121	A_24_P326660	MCAM	-0.0928576	-0.10097
P43121	A_23_P162171	MCAM	-0.0250691	-0.10097
P38606	A_23_P211965	ATP6V1A	-0.350591	-0.100889
P38606	A_24_P396994	ATP6V1A	-0.37732	-0.100889
Q92841	A_23_P218784	DDX17	0.0854666	-0.100635
Q92841	A_23_P57534	DDX17	0.0993205	-0.100635
P46783	A_23_P356484	RPS10	-0.0150093	-0.100067
O95793	A_23_P57059	STAU1	0.171034	-0.0999589
P17844	A_23_P15511	DDX5	0.221509	-0.0992679
P49368	A_23_P160631	CCT3	0.0293633	-0.0988113
Q92598	A_23_P88119	HSPH1	-0.0171703	-0.0981429
P62750	A_23_P29747	RPL23A	0.0553799	-0.0980896
P62750	A_24_P91140	RPL23A	0.0108893	-0.0980896
P54136	A_23_P69988	RARS	0.104466	-0.0978263
P49458	A_32_P165340	SRP9	-0.056955	-0.0961761
P49458	A_32_P151594	SRP9	0.0620253	-0.0961761
P49458	A_24_P66528	SRP9	0.0387383	-0.0961761
P49458	A_23_P45934	SRP9	0.0454199	-0.0961761
O15145	A_24_P167473	ARPC3	0.0100567	-0.0956745
P24534	A_23_P165535	EEF1B2	-0.0515106	-0.095671
P31749	A_23_P2960	AKT1	0.114917	-0.0951595
Q13501	A_23_P81399	SQSTM1	0.34345	-0.0945207
Q9UIV1	A_23_P394166	CNOT7	-0.0338019	-0.0939986
Q9UIV1	A_32_P141262	CNOT7	0.0619913	-0.0939986
Q9UIV1	A_32_P170888	CNOT7	-0.0219479	-0.0939986
Q9NRY5	A_23_P41908	FAM114A2	-0.062693	-0.0939926
P23919	A_23_P123974	DTYMK	-0.376872	-0.0929651
Q9HB71	A_32_P114574	CACYBP	-0.127904	-0.0926755
Q9HB71	A_24_P45379	CACYBP	-0.399247	-0.0926755
Q9HB71	A_23_P74034	CACYBP	-0.131211	-0.0926755
P42285	A_23_P110661	SKIV2L2	-0.166297	-0.0910137
P62308	A_23_P102235	SNRPG	-0.193367	-0.0905738
O75348	A_23_P20882	ATP6V1G1	0.0118601	-0.0902321
O95573	A_24_P37319	ACSL3	-0.122696	-0.0900368
O95573	A_24_P248606	ACSL3	-0.506937	-0.0900368
P14550	A_24_P79755	AKR1A1	-0.0664831	-0.0893052
P14550	A_24_P79750	AKR1A1	-0.0378243	-0.0893052
Q9GZZ1	A_23_P121122	NAA50	-0.414644	-0.08905
Q9GZZ1	A_24_P814444	NAA50	-0.415749	-0.08905
Q13347	A_23_P85560	EIF3I	0.0544883	-0.0886991
P84077	A_24_P259490	ARF1	-0.0769173	-0.088134
P84077	A_23_P201086	ARF1	-0.0386429	-0.088134
P84077	A_24_P190894	ARF1	-0.137674	-0.088134
P45880	A_32_P41292	VDAC2	-0.0416354	-0.0866201
P45880	A_23_P75268	VDAC2	-0.0122932	-0.0866201
Q99848	A_23_P103631	EBNA1BP2	-0.234858	-0.0864705
P53999	A_24_P320328	SUB1	-0.103767	-0.0863751
P53999	A_32_P170444	SUB1	-0.102197	-0.0863751
Q9UNX3	A_24_P106306	RPL26L1	-0.0962754	-0.0861922
Q9UNX3	A_32_P205553	RPL26L1	-0.0637186	-0.0861922
Q07666	A_23_P200386	KHDRBS1	0.0481	-0.086068
Q07666	A_23_P149012	KHDRBS1	0.137687	-0.086068
Q99623	A_23_P151106	PHB2	0.158131	-0.0860151
P60900	A_23_P25735	PSMA6	0.0801101	-0.0859898
P54886	A_23_P1361	ALDH18A1	-0.00918122	-0.0844956
Q96RS6	A_24_P106794	NUDCD1	-0.0621881	-0.0840044
Q96RS6	A_23_P123343	NUDCD1	-0.0892603	-0.0840044
Q14152	A_23_P86550	EIF3A	0.0366561	-0.0839839
P46777	A_23_P12140	RPL5	0.167951	-0.0832551
Q9Y6E2	A_23_P157215	BZW2	-0.000984076	-0.0825671
Q13951	A_23_P113634	CBFB	-0.115617	-0.0821415
P61981	A_23_P123022	YWHAG	-0.140038	-0.0820027
P61981	A_24_P106681	YWHAG	-0.193168	-0.0820027
P29992	A_23_P142289	GNA11	0.0256605	-0.0799905
P04075	A_24_P921584	ALDOA	-0.125728	-0.0796633
P04075	A_23_P88963	ALDOA	0.0511693	-0.0796633
P43686	A_24_P91310	PSMC4	0.105198	-0.0795054
P07237	A_23_P107412	P4HB	-0.0581157	-0.0793547
Q13404	A_23_P218685	UBE2V1	-0.328333	-0.0791976
Q13404	A_23_P501996	UBE2V1	-0.371909	-0.0791976
Q13404	A_24_P5935	UBE2V1	-0.256641	-0.0791976
Q13404	A_23_P11461	UBE2V1	-0.289284	-0.0791976
Q9Y281	A_24_P373152	CFL2	-0.263362	-0.0788142
Q9Y281	A_23_P65401	CFL2	-0.0908169	-0.0788142
Q9Y281	A_32_P212406	CFL2	0.16629	-0.0788142
Q96MY1	A_24_P118938	C20orf112	0.0248239	-0.0785928
Q9UK76	A_24_P247660	HN1	0.0861631	-0.0773499
Q9UK76	A_23_P100632	HN1	-0.0365202	-0.0773499
P62701	A_23_P125519	RPS4X	0.0530605	-0.0770346
Q96I24	A_23_P435833	FUBP3	0.307257	-0.0763874
Q96I24	A_24_P203710	FUBP3	0.193293	-0.0763874
O60884	A_23_P15090	DNAJA2	0.179301	-0.0763048
Q9Y678	A_23_P44617	COPG	-0.00498452	-0.0756977
Q9Y5S2	A_23_P380766	CDC42BPB	0.0136591	-0.0740394
P18031	A_23_P338890	PTPN1	-0.152951	-0.0714925
Q9NTJ3	A_23_P91900	SMC4	-0.48213	-0.0708256
P26373	A_24_P142223	RPL13	0.0560627	-0.0703885
P26373	A_24_P142228	RPL13	0.0391325	-0.0703885
P26373	A_24_P73738	RPL13	0.346779	-0.0703885
P26373	A_32_P93868	RPL13	0.118459	-0.0703885
P26373	A_23_P501849	RPL13	0.0835885	-0.0703885
P53621	A_32_P20454	COPA	-0.0684513	-0.0699884
P53621	A_23_P325932	COPA	0.00185189	-0.0699884
P53621	A_24_P28367	COPA	-0.00347019	-0.0699884
P82663	A_23_P18135	MRPS25	-0.277892	-0.0697765
Q14839	A_23_P53541	CHD4	0.177933	-0.0693752
Q05209	A_23_P8763	PTPN12	0.0167467	-0.0693701
P40429	A_23_P90143	RPL13A	0.116298	-0.0684542
P13010	A_24_P345498	XRCC5	0.0203896	-0.0676078
P67809	A_23_P34767	YBX1	0.00181423	-0.0674237
P67809	A_32_P218989	YBX1	-0.012029	-0.0674237
P67809	A_32_P169754	YBX1	-0.132192	-0.0674237
Q9Y5A9	A_23_P103414	YTHDF2	0.180198	-0.066468
Q9Y5A9	A_32_P99275	YTHDF2	0.180147	-0.066468
Q9UKY7	A_24_P163113	CDV3	-0.139138	-0.066279
Q9UKY7	A_24_P157388	CDV3	-0.126034	-0.066279
Q9UKY7	A_23_P259413	CDV3	-0.10322	-0.066279
P21281	A_23_P31844	ATP6V1B2	0.087249	-0.0661497
P35222	A_23_P29499	CTNNB1	0.0423673	-0.0661056
P35222	A_23_P29495	CTNNB1	0.0791315	-0.0661056
P42892	A_24_P154080	ECE1	-0.220023	-0.0659802
Q9NVP1	A_24_P165736	DDX18	0.0475484	-0.0647275
Q9NVP1	A_23_P56865	DDX18	-0.0348558	-0.0647275
P31942	A_23_P115824	HNRNPH3	-0.0824584	-0.0642587
Q15942	A_23_P254888	ZYX	0.0274091	-0.0639862
P08670	A_23_P161194	VIM	0.182283	-0.0627341
Q8WWM7	A_23_P124661	ATXN2L	0.0130427	-0.0612831
P84098	A_23_P77779	RPL19	0.0112706	-0.0611507
P84098	A_24_P315986	RPL19	0.0581051	-0.0611507
P35221	A_23_P58647	CTNNA1	0.127222	-0.0608835
Q13155	A_23_P70991	AIMP2	-0.110489	-0.0601979
Q8N8J7	A_24_P54863	C4orf32	0.0561176	-0.0597015
Q8N8J7	A_23_P58390	C4orf32	-0.0367073	-0.0597015
P40227	A_23_P158148	CCT6A	0.12117	-0.059547
P40227	A_32_P54544	CCT6A	0.156964	-0.059547
Q6NYC8	A_23_P331479	KIAA1949	0.152778	-0.0593815
Q6NYC8	A_23_P8055	NRM	-0.191084	-0.0593815
P13674	A_24_P406693	P4HA1	0.0352396	-0.0582121
Q04446	A_23_P121082	GBE1	-0.0025403	-0.058033
P00505	A_23_P106575	GOT2	0.0230748	-0.0579414
Q9BS26	A_23_P380092	ERP44	-0.0753655	-0.0575004
Q9BS26	A_23_P373927	ERP44	0.00871033	-0.0575004
Q12888	A_23_P88703	TP53BP1	0.185898	-0.0568279
Q2TAY7	A_23_P123874	SMU1	0.103242	-0.0568159
P14866	A_23_P119677	HNRNPL	-0.02404	-0.056047
P14866	A_24_P42122	HNRNPL	0.0461637	-0.056047
P10809	A_32_P76091	HSPD1	-0.205351	-0.0554975
P10809	A_32_P25273	HSPD1	-0.231914	-0.0554975
P31153	A_23_P401568	MAT2A	0.0860803	-0.05515
P31153	A_32_P87703	MAT2A	0.0304088	-0.05515
P32969	A_23_P7066	RPL9	0.0115332	-0.0551221
P32969	A_24_P126890	RPL9	0.0422398	-0.0551221
P32969	A_24_P232856	RPL9	-0.0205561	-0.0551221
Q08945	A_23_P36076	SSRP1	-0.139967	-0.0541719
P50479	A_23_P144796	PDLIM4	0.0877278	-0.0537919
P38159	A_23_P96420	RBMX	-0.011662	-0.0536911
Q14978	A_23_P314151	NOLC1	-0.201194	-0.0536809
Q14978	A_23_P202143	NOLC1	-0.226379	-0.0536809
O00410	A_24_P99071	IPO5	-0.0418132	-0.0528589
O00410	A_23_P205007	IPO5	-0.104718	-0.0528589
Q07960	A_23_P314070	ARHGAP1	-0.113998	-0.0528133
Q07960	A_23_P44057	ARHGAP1	0.02474	-0.0528133
Q96P70	A_32_P145276	IPO9	-0.107818	-0.0524182
Q96P70	A_23_P97157	IPO9	0.0136346	-0.0524182
Q96P70	A_23_P115573	SHISA4	-0.231214	-0.0524182
Q14692	A_23_P24068	BMS1	0.13899	-0.0515755
Q14692	A_24_P622186	BMS1	-0.132412	-0.0515755
Q14692	A_32_P11450	BMS1	-0.0083699	-0.0515755
Q14692	A_24_P615822	BMS1	0.272583	-0.0515755
Q9UHX1	A_23_P9756	PUF60	0.103298	-0.0513116
Q9UHX1	A_24_P149645	PUF60	0.103175	-0.0513116
Q92616	A_23_P406105	GCN1L1	-0.0453865	-0.0512091
P62937	A_32_P68459	PPIA	0.0316839	-0.0505684
P62937	A_24_P772061	PPIA	0.0396252	-0.0505684
P62937	A_24_P920125	PPIA	0.116707	-0.0505684
P62937	A_23_P258340	PPIA	0.0191202	-0.0505684
P62937	A_24_P95038	PPIA	-0.0140516	-0.0505684
P15880	A_32_P14544	RPS2	0.0208244	-0.0497296
P15880	A_24_P135902	RPS2	0.0393986	-0.0497296
Q96LD4	A_23_P26697	TRIM47	0.103259	-0.0488539
P55209	A_24_P304458	NAP1L1	-0.204796	-0.0488456
P55209	A_23_P53646	NAP1L1	0.057152	-0.0488456
P09382	A_23_P166459	LGALS1	0.0280345	-0.0485448
Q71UM5	A_23_P14734	RPS27L	0.0986227	-0.0483737
P11021	A_24_P98411	HSPA5	-0.184338	-0.0480833
P11021	A_24_P18190	HSPA5	-0.151487	-0.0480833
Q27J81	A_23_P394836	INF2	0.220043	-0.0480807
Q27J81	A_24_P13649	INF2	-0.134841	-0.0480807
O00264	A_23_P114275	PGRMC1	-0.147131	-0.0475251
Q96CT7	A_23_P342118	CCDC124	0.0364635	-0.0471488
P25787	A_24_P300483	C7orf25	-0.0135326	-0.0466305
P25787	A_23_P345591	PSMA2	-0.0105668	-0.0466305
O95336	A_23_P153889	PGLS	0.181683	-0.0464882
Q16666	A_23_P160025	IFI16	-0.050721	-0.0461571
Q16666	A_23_P217866	IFI16	0.0667845	-0.0461571
Q969E4	A_23_P434442	TCEAL3	-0.358599	-0.0459321
P14625	A_23_P2601	HSP90B1	-0.258833	-0.0452986
P14625	A_24_P150361	HSP90B1	-0.209617	-0.0452986
Q9NR56	A_23_P357811	MBNL1	0.375983	-0.0450069
Q5U651	A_23_P119353	RASIP1	0.05493	-0.0447421
P62495	A_23_P133582	ETF1	-0.0598546	-0.0438888
P02786	A_23_P212617	TFRC	-0.612626	-0.0433174
P50990	A_23_P102876	CCT8	-0.041133	-0.042981
Q9UHB6	A_23_P151267	LIMA1	0.0288413	-0.0424204
Q8WW12	A_23_P155332	PCNP	0.012535	-0.0420283
Q9BUF5	A_23_P254271	TUBB6	-0.366008	-0.0417415
Q9BUF5	A_24_P313756	TUBB6	-0.227682	-0.0417415
P07355	A_32_P94798	ANXA2	-0.020036	-0.0415144
P07355	A_23_P146644	ANXA2	0.0959948	-0.0415144
O00625	A_23_P137035	PIR	0.0659629	-0.0414602
P35580	A_24_P34168	MYH10	0.0299713	-0.040049
P35580	A_23_P164081	MYH10	0.0744167	-0.040049
P35580	A_24_P256764	MYH10	0.182649	-0.040049
Q7Z460	A_23_P311232	CLASP1	-0.0997531	-0.0396982
Q15008	A_23_P109928	PSMD6	0.136363	-0.0392693
P09132	A_23_P81612	SRP19	0.0277432	-0.0389599
P09132	A_24_P388810	SRP19	0.0881704	-0.0389599
Q96BR5	A_23_P347508	C1orf163	-0.176161	-0.0382185
Q9Y2V2	A_23_P38085	CARHSP1	-0.165984	-0.0381535
Q9H0A0	A_23_P87329	NAT10	-0.0293159	-0.0376548
P23396	A_23_P139376	RPS3	0.0168712	-0.0374981
Q04837	A_23_P31536	SSBP1	-0.00572329	-0.0368355
Q14204	A_23_P128706	DYNC1H1	0.152495	-0.0363376
Q02818	A_23_P78771	NUCB1	0.0994811	-0.0362274
P50914	A_23_P18294	RPL14	5.79485e-05	-0.0342083
P50914	A_32_P81149	RPL14	0.0663183	-0.0342083
P00338	A_23_P47565	LDHA	-0.0256378	-0.0327815
O00505	A_23_P139950	KPNA3	0.17145	-0.0320893
Q5JRX3	A_23_P52402	PITRM1	0.102213	-0.0315942
P20618	A_24_P233570	PSMB1	0.0488933	-0.030253
P20618	A_23_P156531	PSMB1	0.0682696	-0.030253
O94915	A_24_P342316	FRYL	0.152577	-0.0297175
O94915	A_24_P68229	FRYL	0.0383697	-0.0297175
O94915	A_24_P187131	FRYL	-0.0447074	-0.0297175
P51149	A_24_P234572	RAB7A	0.0234118	-0.0283515
O95292	A_23_P91293	VAPB	-0.122496	-0.0282613
Q14677	A_24_P12149	CLINT1	-0.0980909	-0.0281198
Q14677	A_23_P133345	CLINT1	-0.179393	-0.0281198
P61586	A_23_P69491	RHOA	0.0563544	-0.0271187
P61586	A_23_P69493	RHOA	0.110644	-0.0271187
Q14974	A_23_P118774	KPNB1	-0.222765	-0.0270508
P20700	A_23_P258493	LMNB1	-0.66303	-0.0270058
P30040	A_23_P139929	ERP29	0.0111716	-0.0265452
P11279	A_23_P162846	LAMP1	0.103268	-0.0257185
P11279	A_24_P304549	LAMP1	0.175174	-0.0257185
P55010	A_24_P415959	EIF5	-0.0699934	-0.024822
P55010	A_23_P205265	EIF5	-0.0872545	-0.024822
P55010	A_24_P398810	EIF5	0.423598	-0.024822
Q16531	A_23_P258246	DDB1	0.13915	-0.0239458
P02545	A_23_P34835	LMNA	0.0493088	-0.0233531
P06748	A_24_P188941	NPM1	-0.0750047	-0.0228793
Q15437	A_23_P6119	SEC23B	0.0256998	-0.022449
Q15437	A_24_P690924	SEC23B	-0.0990805	-0.022449
Q08170	A_24_P148086	SFRS4	-0.133123	-0.0218875
Q08170	A_23_P126197	SFRS4	0.0971473	-0.0218875
P49327	A_23_P44132	FASN	0.0330358	-0.0216978
P05455	A_23_P154025	SSB	0.153018	-0.0215254
P15311	A_24_P290481	EZR	-0.466245	-0.0209765
P15311	A_23_P19590	EZR	-0.231686	-0.0209765
Q9UNX4	A_23_P23318	WDR3	-0.089979	-0.0202518
Q9UNX4	A_24_P122524	WDR3	0.0281261	-0.0202518
Q6UB35	A_24_P235049	MTHFD1L	-0.0240038	-0.0199275
Q6UB35	A_32_P135243	MTHFD1L	-0.0431326	-0.0199275
O00267	A_23_P27840	SUPT5H	0.120732	-0.0195602
Q9Y520	A_23_P412409	BAT2L2	0.207789	-0.0192628
P18669	A_32_P45738	PGAM1	-0.0406896	-0.0186576
Q13185	A_23_P31315	CBX3	0.0409589	-0.0185127
O14950	A_32_P42925	MYL12B	-0.0665541	-0.0181626
P26368	A_23_P431418	U2AF2	0.0107343	-0.0161749
P54577	A_23_P379550	YARS	0.0388011	-0.0160509
P49792	A_23_P131664	RANBP2	0.11389	-0.0149398
P49792	A_24_P350890	RANBP2	0.0722097	-0.0149398
P49792	A_32_P89371	RGPD5	0.0921154	-0.0149398
Q9Y3U8	A_23_P153383	RPL36	-0.0397221	-0.0144418
Q13162	A_23_P114232	PRDX4	-0.138557	-0.0142747
P08708	A_23_P117721	RPS17	-0.012416	-0.013053
P27694	A_23_P107073	RPA1	-0.267639	-0.0125852
O43252	A_23_P144465	PAPSS1	0.177408	-0.0115617
P55060	A_23_P17393	CSE1L	-0.203578	-0.0114701
P25786	A_23_P150286	PSMA1	0.0257185	-0.0113658
Q9BR76	A_23_P104583	CORO1B	0.237469	-0.0111074
P53618	A_23_P138899	COPB1	0.0153546	-0.0106475
Q9NR45	A_23_P9214	NANS	-0.198794	-0.0102008
P52597	A_23_P75330	HNRNPF	0.0889766	-0.00966731
Q8WYA6	A_23_P68401	CTNNBL1	0.0855993	-0.00946497
P30043	A_23_P153351	BLVRB	-0.0119139	-0.00828145
P62854	A_23_P116694	RPS26	-0.0927116	-0.00675284
P62854	A_32_P168431	RPS26	-0.0598204	-0.00675284
P60660	A_23_P344973	MYL6	0.045618	-0.00672444
Q9UNS2	A_23_P89199	COPS3	-0.104494	-0.00585536
P04083	A_23_P94501	ANXA1	-0.0981435	-0.00551271
O75607	A_23_P52298	NPM3	-0.293417	-0.00525527
Q92973	A_23_P156101	TNPO1	0.163267	-0.00347107
Q92973	A_24_P260440	TNPO1	0.156022	-0.00347107
P13667	A_23_P42802	PDIA4	-0.0538051	-0.00339408
Q32P28	A_23_P63038	LEPRE1	0.184227	-0.00162467
P41567	A_23_P45945	EIF1	-0.0598996	-0.00154068
P41567	A_32_P53049	EIF1	0.018836	-0.00154068
Q15056	A_24_P720202	EIF4H	0.111948	-0.000668226
Q15056	A_32_P168886	EIF4H	0.059182	-0.000668226
Q15233	A_24_P413437	NONO	0.17766	0.000145803
Q15233	A_24_P151727	NONO	0.246692	0.000145803
Q96A72	A_23_P2423	MAGOHB	-0.438529	0.000937998
Q96A72	A_24_P828949	MAGOHB	-0.348069	0.000937998
Q5SSJ5	A_24_P944616	HP1BP3	0.0165174	0.001282
Q5SSJ5	A_23_P137630	HP1BP3	0.0846499	0.001282
P22626	A_24_P3973	HNRNPA2B1	0.0541093	0.00164622
P30101	A_23_P99883	PDIA3	-0.0442635	0.00220334
Q9NVD7	A_23_P47642	PARVA	0.122145	0.00283824
Q9NVD7	A_24_P124370	PARVA	0.0608181	0.00283824
Q9NY27	A_32_P228775	PPP4R2	0.0876394	0.00287397
Q9NY27	A_32_P228784	PPP4R2	-0.0208321	0.00287397
Q9NY27	A_23_P41159	PPP4R2	0.2201	0.00287397
Q15084	A_24_P319715	PDIA6	-0.0691754	0.0036887
Q08378	A_23_P203819	GOLGA3	0.0466216	0.00398127
P98179	A_23_P148308	RBM3	0.0946838	0.00414649
Q99613	A_23_P77568	EIF3C	-0.0293408	0.00503212
P0C0S8	A_24_P303354	HIST1H2AG	-0.583612	0.00504014
P0C0S8	A_24_P394510	HIST1H2AJ	-0.812532	0.00504014
P0C0S8	A_23_P168014	HIST1H2AJ	-0.764187	0.00504014
P0C0S8	A_24_P217848	HIST1H2AK	-0.630343	0.00504014
P0C0S8	A_23_P363174	HIST1H2AL	-0.677508	0.00504014
P0C0S8	A_24_P86389	HIST1H2AM	-0.438681	0.00504014
P0C0S8	A_32_P221799	HIST1H2AM	-0.667789	0.00504014
P33176	A_23_P86403	KIF5B	-0.0306668	0.0055922
Q13442	A_23_P151198	PDAP1	-0.276558	0.00578853
Q13442	A_23_P123256	PDAP1	-0.171044	0.00578853
Q7KZF4	A_23_P42829	SND1	0.0161069	0.00579327
P61011	A_23_P162945	SRP54	0.0216031	0.00625006
P07954	A_23_P34733	FH	-0.349197	0.00647758
P12270	A_24_P179611	TPR	0.0750574	0.00661074
P12270	A_23_P45875	TPR	0.134532	0.00661074
Q6R327	A_32_P15017	RICTOR	0.290695	0.00665515
Q6R327	A_32_P193322	RICTOR	0.374304	0.00665515
P35579	A_24_P408424	MYH9	0.120799	0.00705898
P35579	A_23_P57497	MYH9	0.207008	0.00705898
O75347	A_23_P167698	TBCA	-0.295183	0.0102697
O75347	A_24_P67638	TBCA	-0.246743	0.0102697
O43242	A_24_P289726	PSMD3	0.033333	0.0106614
O43242	A_23_P26783	PSMD3	-0.0101695	0.0106614
Q13283	A_23_P336479	G3BP1	0.0218752	0.0108244
P62333	A_23_P128930	PSMC6	0.0124731	0.0108637
P62333	A_24_P381625	PSMC6	0.0190882	0.0108637
P62333	A_32_P7118	PSMC6	0.00389961	0.0108637
P62333	A_24_P792734	PSMC6	0.042064	0.0108637
Q15436	A_23_P140170	SEC23A	-0.0253839	0.0110718
Q15436	A_23_P348894	SEC23A	-0.00127605	0.0110718
P43487	A_23_P91590	RANBP1	-0.227871	0.0110855
P52888	A_23_P28057	THOP1	-0.22907	0.0114166
Q9NQW7	A_23_P331253	XPNPEP1	0.0935891	0.012342
Q9NQW7	A_23_P24193	XPNPEP1	0.0909691	0.012342
P08962	A_24_P270144	CD63	0.0779192	0.0125157
P08962	A_23_P139476	CD63	0.0401602	0.0125157
P12081	A_23_P133227	HARS	0.0615145	0.0126956
O00422	A_23_P128587	SAP18	0.00752731	0.013125
O00422	A_24_P381555	SAP18	0.0957433	0.013125
O00422	A_32_P167493	SAP18	0.0247885	0.013125
Q9Y2J2	A_23_P4536	EPB41L3	0.00904668	0.014497
O60361	A_23_P141405	NME2	-0.0364384	0.0149905
O60361	A_23_P398005	NME2P1	-0.0062765	0.0149905
P51636	A_23_P123071	CAV2	-0.0678488	0.0150024
Q01813	A_23_P46928	PFKP	-0.0304694	0.0151349
Q14690	A_23_P161257	PDCD11	0.0137296	0.016294
P35606	A_23_P91891	COPB2	0.0738032	0.0165537
Q9Y4L1	A_23_P75647	HYOU1	-0.166769	0.0172947
P26038	A_24_P186370	MSN	-0.137674	0.0173716
P26038	A_23_P73593	MSN	-0.0460824	0.0173716
P26038	A_23_P73589	MSN	-0.107859	0.0173716
Q16740	A_23_P4754	CLPP	-0.074117	0.0177272
P31150	A_23_P45496	GDI1	-0.0816863	0.019298
P49770	A_23_P25929	EIF2B2	0.0953447	0.0198939
P15153	A_23_P218770	RAC2	0.183735	0.0200968
P15153	A_23_P218774	RAC2	0.116884	0.0200968
P41252	A_23_P258964	IARS	-0.0554465	0.0202383
P54727	A_24_P406664	RAD23B	-0.236552	0.0203202
P54727	A_23_P255273	RAD23B	-0.116663	0.0203202
P54727	A_24_P398092	RAD23B	-0.201449	0.0203202
P06733	A_23_P137391	ENO1	-0.0735249	0.0204969
P06733	A_24_P105501	ENO1	-0.0770533	0.0204969
Q92621	A_32_P51084	NUP205	-0.173015	0.0211818
Q15125	A_23_P171077	EBP	-0.370823	0.0219456
Q15125	A_23_P11071	PORCN	0.0641702	0.0219456
Q15369	A_23_P60028	TCEB1	-0.159127	0.0224603
P78347	A_23_P168567	GTF2I	0.210413	0.0231827
P78347	A_24_P112110	GTF2I	0.0602726	0.0231827
P78347	A_32_P88791	GTF2I	0.31852	0.0231827
P46060	A_23_P333420	RANGAP1	-0.330495	0.0241071
P78371	A_23_P105392	CCT2	-0.134052	0.0256496
Q92499	A_23_P108554	DDX1	0.0296734	0.0260301
P09496	A_23_P219144	CLTA	0.0721016	0.0269206
O43707	A_23_P315241	ACTN4	-0.13585	0.0269998
O43707	A_23_P101655	ACTN4	0.016964	0.0269998
P62263	A_23_P81492	RPS14	0.0401073	0.0270266
P62263	A_24_P808522	RPS14	0.099236	0.0270266
P62263	A_24_P37939	RPS14	-0.0168781	0.0270266
P28482	A_24_P237265	MAPK1	0.0211122	0.0273643
P28482	A_23_P257895	MAPK1	0.0636866	0.0273643
P56182	A_23_P80129	RRP1	-0.103095	0.0291167
P56182	A_23_P80136	RRP1	-0.136183	0.0291167
O00116	A_32_P27706	AGPS	0.0327931	0.0292272
O00116	A_24_P902100	AGPS	-0.152278	0.0292272
O00116	A_23_P368645	AGPS	-0.0899782	0.0292272
P24752	A_24_P203678	ACAT1	-0.062194	0.0292649
P24752	A_23_P24515	ACAT1	0.0446245	0.0292649
Q9BPX5	A_24_P29975	ARPC5L	-0.086017	0.0297766
P00558	A_32_P14212	PGK1	-0.00931269	0.0298862
P00558	A_24_P604649	PGK1	0.106402	0.0298862
P00558	A_23_P125829	PGK1	0.0836638	0.0298862
P00558	A_24_P254532	PGK1	0.152859	0.0298862
P00558	A_32_P627	TAF9B	-0.123569	0.0298862
Q9BZE4	A_32_P115947	GTPBP4	-0.000291204	0.0315373
Q13813	A_23_P20832	SPTAN1	0.212528	0.0318785
Q12904	A_24_P354523	AIMP1	-0.0636095	0.0320934
Q12904	A_23_P121686	AIMP1	-0.00640961	0.0320934
P67936	A_32_P28284	TPM4	0.0302361	0.032428
P67936	A_24_P82880	TPM4	0.0301389	0.032428
P67936	A_23_P141974	TPM4	0.00580188	0.032428
O76003	A_24_P381029	GLRX3	0.012967	0.0325539
P52209	A_23_P126623	PGD	0.180555	0.0326339
Q96FQ6	A_23_P147918	S100A16	0.094019	0.0334422
P55795	A_23_P11286	HNRNPH2	0.19152	0.0335237
P50502	A_24_P100266	ST13	-0.00704737	0.0336545
P50502	A_23_P68949	ST13	0.0523076	0.0336545
Q13838	A_24_P904903	BAT1	0.0127425	0.0337637
Q13838	A_32_P36192	BAT1	0.101453	0.0337637
Q92538	A_23_P161237	GBF1	-0.0281602	0.0341575
O15212	A_23_P122563	PFDN6	0.0390248	0.034405
O95881	A_23_P200199	TXNDC12	-0.0854987	0.0352136
Q99536	A_24_P152527	VAT1	0.198579	0.0356955
Q99536	A_23_P26954	VAT1	0.22572	0.0356955
Q13610	A_23_P395524	PWP1	0.131906	0.0361337
Q9Y5K6	A_32_P155811	CD2AP	0.0983185	0.036168
Q9Y5K6	A_24_P329152	CD2AP	0.150352	0.036168
Q9Y2W1	A_24_P926367	THRAP3	0.0473713	0.036891
Q9Y2W1	A_24_P256863	THRAP3	-0.164601	0.036891
Q9Y2W1	A_23_P160367	THRAP3	0.0572618	0.036891
P60228	A_23_P43141	EIF3E	0.213459	0.0369423
Q9BQG0	A_23_P78170	MYBBP1A	-0.0970843	0.0369969
P07910	A_23_P163006	HNRNPC	0.000852012	0.0373553
P07910	A_32_P142028	HNRNPC	0.0171655	0.0373553
Q15907	A_23_P67748	RAB11B	0.133013	0.0374065
O43175	A_23_P85783	PHGDH	-0.242129	0.037681
P22061	A_24_P140827	PCMT1	-0.0183448	0.0378381
P78527	A_23_P9603	PRKDC	-0.01925	0.0378747
P78527	A_32_P25204	PRKDC	-0.258504	0.0378747
Q16543	A_23_P130531	CDC37	0.152835	0.0385171
Q08752	A_23_P386411	PPID	0.0546526	0.0388767
Q08752	A_23_P45022	PPID	-0.0903557	0.0388767
O60271	A_24_P942469	SPAG9	0.0761428	0.039041
O60271	A_24_P365025	SPAG9	0.0360546	0.039041
O60271	A_23_P356041	SPAG9	0.113395	0.039041
O60271	A_24_P8454	SPAG9	0.0218993	0.039041
Q9P0L0	A_23_P382199	VAPA	0.0846048	0.0409029
Q9P0L0	A_23_P207957	VAPA	0.122434	0.0409029
P42574	A_23_P92410	CASP3	-0.0609894	0.0417301
P59998	A_23_P29566	ARPC4	0.155211	0.0419127
P59998	A_24_P20383	ARPC4	0.263494	0.0419127
Q96PK6	A_23_P150255	RBM14	-0.0787941	0.0421122
P21399	A_23_P9416	ACO1	-0.0627166	0.0429752
P21399	A_23_P9415	ACO1	-0.0774668	0.0429752
Q14315	A_24_P77968	FLNC	-0.0115486	0.0432645
Q9Y3E0	A_23_P162425	GOLT1B	0.00395082	0.0442885
Q9Y3E0	A_24_P321511	GOLT1B	-0.0973251	0.0442885
P50552	A_23_P119102	VASP	0.0596681	0.0443382
Q9BRP8	A_23_P13632	WIBG	0.106655	0.0459597
Q9Y224	A_23_P14482	C14orf166	0.0900714	0.0466988
Q9UPN3	A_23_P391778	MACF1	0.0718764	0.0467686
Q99615	A_23_P60591	DNAJC7	0.0921366	0.0468374
P61020	A_23_P410998	RAB5B	0.215473	0.0478786
O14530	A_23_P154330	TXNDC9	0.0401459	0.048131
O14530	A_24_P362646	TXNDC9	0.089494	0.048131
P23526	A_24_P57367	AHCY	-0.0942148	0.0482975
P23526	A_23_P17575	AHCY	-0.128261	0.0482975
P22087	A_23_P78888	FBL	-0.185031	0.048322
P22087	A_23_P78892	FBL	-0.167649	0.048322
Q9HDC9	A_23_P109201	C20orf3	-0.110205	0.0485688
Q9HDC9	A_24_P297078	C20orf3	-0.013448	0.0485688
P09622	A_23_P111835	DLD	0.0757181	0.0493189
P10155	A_24_P222684	TROVE2	-0.174479	0.0493861
P10155	A_23_P200767	TROVE2	-0.0650911	0.0493861
Q8NE71	A_23_P251660	ABCF1	-0.00951201	0.0495492
Q9GZT3	A_23_P128991	C14orf156	-0.153997	0.0498559
P55884	A_23_P157072	EIF3B	0.107379	0.0513967
Q9BYG3	A_23_P50897	MKI67IP	-0.0249073	0.0515898
Q92900	A_24_P194154	UPF1	0.0364184	0.0528734
P62191	A_24_P347488	PSMC1	-0.00722575	0.0529457
P62191	A_32_P9700	PSMC1	0.0266838	0.0529457
P62191	A_32_P57870	PSMC1	0.00459456	0.0529457
Q6IBS0	A_23_P121265	TWF2	0.215963	0.0533064
P09972	A_23_P78108	ALDOC	0.0198121	0.0539156
P61160	A_23_P377376	ACTR2	-0.0451869	0.0542348
P61160	A_24_P276947	ACTR2	-0.251552	0.0542348
P61160	A_24_P272352	LOC284441	-0.102848	0.0542348
P55072	A_23_P71644	FANCG	-0.534347	0.0547688
P55072	A_24_P295412	VCP	0.115487	0.0547688
P55072	A_23_P83045	VCP	0.0746038	0.0547688
P55072	A_24_P127828	VCP	0.0478652	0.0547688
P09429	A_32_P134580	HMGB1	-0.0418986	0.0554274
P09429	A_23_P99985	HMGB1	-0.067473	0.0554274
P09429	A_23_P99980	HMGB1	-0.0917991	0.0554274
O75390	A_23_P47818	CS	0.00134766	0.0555856
P27797	A_23_P67288	CALR	-0.115793	0.0559172
P20290	A_24_P183264	BTF3	0.0794409	0.0560868
P20290	A_23_P213458	BTF3	0.0292359	0.0560868
P61923	A_23_P116809	COPZ1	0.120089	0.0566452
P61923	A_24_P389959	COPZ1	0.0244932	0.0566452
P17980	A_23_P104607	PSMC3	-0.060774	0.056734
P27348	A_23_P131723	YWHAQ	0.0771702	0.057116
P27348	A_32_P202057	YWHAQ	-0.0411275	0.057116
P27348	A_24_P199905	YWHAQ	0.0332415	0.057116
P27348	A_32_P154256	YWHAQ	0.00975706	0.057116
P17858	A_23_P29081	PFKL	0.0454813	0.0571835
Q14914	A_23_P157809	PTGR1	0.304225	0.0578199
Q9UQ35	A_23_P323166	SRRM2	0.128284	0.0578474
Q9UQ35	A_24_P50988	SRRM2	0.163534	0.0578474
P26196	A_24_P215407	DDX6	-0.0508869	0.0579856
P26196	A_23_P203201	DDX6	0.0297434	0.0579856
Q15393	A_32_P173298	SF3B3	-0.177464	0.0585035
Q15393	A_24_P945396	SF3B3	0.0179176	0.0585035
Q15393	A_23_P135914	SF3B3	-0.0296843	0.0585035
P00352	A_23_P83098	ALDH1A1	0.194894	0.0585382
P00367	A_23_P138665	GLUD1	0.0433736	0.0587055
P00367	A_23_P45361	GLUD2	0.110255	0.0587055
Q15651	A_24_P132099	HMGN3	-0.154455	0.0591845
Q14240	A_23_P121250	EIF4A2	0.152699	0.0598196
O75962	A_23_P425880	TRIO	0.0104792	0.0605313
O75962	A_24_P42603	TRIO	-0.106539	0.0605313
O75962	A_24_P913431	TRIO	0.0718041	0.0605313
Q14696	A_23_P88503	MESDC2	-0.224223	0.0611016
O00425	A_23_P19987	IGF2BP3	0.0923024	0.0620864
Q6NZI2	A_23_P141376	PTRF	0.0407089	0.0625868
Q6NZI2	A_23_P394064	PTRF	0.0167049	0.0625868
O60701	A_23_P167067	UGDH	-0.0101808	0.0628545
O60701	A_23_P167066	UGDH	0.0888817	0.0628545
P09651	A_24_P454313	HNRNPA1	0.115337	0.0631007
P09651	A_32_P42197	HNRNPA1	0.139348	0.0631007
P09651	A_32_P216426	HNRNPA1L2	0.185182	0.0631007
P09651	A_32_P19431	HNRNPA1L2	0.169711	0.0631007
P09651	A_32_P8015	HNRNPA1L2	0.167279	0.0631007
P09651	A_32_P113436	HNRNPA1L2	0.0795891	0.0631007
P62316	A_24_P74160	SNRPD2	-0.484552	0.0632945
P05556	A_32_P95397	ITGB1	-0.0247776	0.063614
P05556	A_23_P104199	ITGB1	0.0970672	0.063614
P05556	A_23_P104193	ITGB1	0.08255	0.063614
Q16881	A_23_P204581	TXNRD1	0.0375187	0.0644698
O60493	A_24_P277807	SNX3	0.108221	0.0654225
O60493	A_23_P42498	SNX3	0.117017	0.0654225
Q14008	A_23_P135977	CKAP5	-0.0360965	0.0660489
Q14008	A_24_P300841	CKAP5	0.0324125	0.0660489
Q9NZ01	A_23_P56339	TECR	-0.0327139	0.0673686
P63208	A_23_P133424	SKP1	0.116506	0.0674907
Q96DI7	A_24_P419309	SNRNP40	0.00837041	0.0676576
Q96DI7	A_23_P45913	SNRNP40	-0.0496904	0.0676576
Q99426	A_23_P56249	TBCB	-0.037457	0.0682145
Q14157	A_24_P290927	UBAP2L	-0.23528	0.0682214
Q14157	A_23_P103837	UBAP2L	0.000794117	0.0682214
Q14157	A_24_P933838	UBAP2L	0.219056	0.0682214
P39687	A_32_P133670	ANP32A	-0.127057	0.0683231
P39687	A_23_P3242	ANP32A	-0.0127504	0.0683231
P39687	A_32_P186027	ANP32A	0.0926757	0.0683231
P29966	A_23_P214222	MARCKS	-0.127182	0.0688802
P04181	A_23_P98092	OAT	-0.0162068	0.0696286
P61163	A_24_P278367	ACTR1A	0.12611	0.0714213
P61163	A_24_P261326	ACTR1A	0.0557449	0.0714213
P61163	A_24_P269853	ACTR1A	0.125802	0.0714213
P17987	A_23_P122782	TCP1	-0.0803007	0.0723502
Q9Y5J1	A_23_P130020	UTP18	-0.0391296	0.0725436
P04632	A_23_P67648	CAPNS1	0.0707987	0.0726714
P41091	A_23_P137031	EIF2S3	0.336818	0.0728696
P31943	A_24_P320254	HNRNPH1	0.165611	0.073095
Q676U5	A_32_P113508	ATG16L1	0.14929	0.0731826
P62258	A_24_P123012	YWHAE	0.0943417	0.0736725
P62258	A_24_P123011	YWHAE	-0.00496745	0.0736725
P62258	A_23_P72285	YWHAE	0.110463	0.0736725
Q9BUP3	A_23_P64129	HTATIP2	0.0967517	0.0737795
P05783	A_23_P99320	KRT18	0.0106189	0.0738032
P05783	A_32_P151544	KRT18	-0.0287355	0.0738032
P21796	A_23_P144816	VDAC1	0.0179679	0.0741592
Q9H307	A_23_P99582	PNN	0.0276462	0.0744323
Q13200	A_24_P42681	PSMD2	-0.0113524	0.0746495
O95831	A_23_P72537	AIFM1	-0.0104429	0.0751329
P21333	A_23_P96568	FLNA	0.233781	0.0752419
P08238	A_23_P145089	HSP90AB1	0.0865619	0.0755352
P08238	A_24_P170295	HSP90AB1	-0.162971	0.0755352
P08238	A_24_P823684	HSP90AB1	0.0598183	0.0755352
O00299	A_23_P30884	CLIC1	0.0562987	0.0768025
Q8NBJ5	A_23_P209183	GLT25D1	0.0795198	0.0774311
P63241	A_24_P31235	EIF5A	-0.0386892	0.0778913
Q15459	A_23_P211436	SF3A1	-0.0594141	0.0783984
Q15459	A_23_P104676	SF3A1	-0.0249535	0.0783984
Q15459	A_24_P250614	SF3A1	-0.0420829	0.0783984
Q13247	A_23_P109017	SFRS6	0.085705	0.0788063
Q13247	A_32_P11786	SFRS6	-0.0326901	0.0788063
Q6PK04	A_24_P230176	CCDC137	-0.0365127	0.0789054
Q01130	A_23_P77776	SFRS2	0.0265596	0.079726
Q9Y2W2	A_23_P105519	WBP11	-0.19754	0.0799622
P31939	A_23_P68087	ATIC	-0.0247733	0.0802416
Q9Y376	A_23_P79426	CAB39	0.142825	0.0806732
P11216	A_23_P331670	PYGB	0.239476	0.0810142
P11216	A_23_P210849	PYGB	0.0729526	0.0810142
P83881	A_23_P217609	RPL36A	-0.0463871	0.0813889
P83881	A_24_P417209	RPL36A	-0.018297	0.0813889
P83881	A_32_P136319	RPL36A	0.00392237	0.0813889
Q15691	A_23_P40354	MAPRE1	-0.0803001	0.0814597
Q15691	A_24_P220058	MAPRE1	-0.0968207	0.0814597
P08758	A_23_P69720	ANXA5	-0.0202037	0.0816687
P52943	A_23_P112798	CRIP2	-0.00547491	0.08176
Q99459	A_23_P156471	CDC5L	0.124453	0.0821715
Q9H4A3	A_23_P250701	WNK1	0.150761	0.0822295
Q9H4A3	A_23_P84587	WNK1	-0.0258393	0.0822295
Q9H4A3	A_24_P769359	WNK1	0.140575	0.0822295
Q9GZS1	A_23_P9458	POLR1E	-0.054044	0.0822696
O75832	A_23_P258570	PSMD10	-0.00762501	0.0831603
Q9BUJ2	A_24_P376294	HNRNPUL1	-0.0706381	0.0834222
Q9BUJ2	A_23_P502612	HNRNPUL1	-0.199186	0.0834222
Q9BUJ2	A_24_P108351	HNRNPUL1	-0.120316	0.0834222
Q99497	A_23_P74740	PARK7	-0.0400456	0.0846212
Q13418	A_23_P105066	ILK	0.164413	0.0846501
Q13418	A_24_P406870	ILK	0.160572	0.0846501
P84090	A_23_P128734	ERH	-0.123737	0.0851092
P50570	A_23_P407074	DNM2	-0.087992	0.0852487
Q00610	A_23_P118544	CLTC	0.0534915	0.0853316
O75153	A_23_P4435	KIAA0664	-0.239192	0.0854943
O75153	A_24_P61753	KIAA0664	-0.118012	0.0854943
P27816	A_23_P211814	MAP4	0.248806	0.0858499
P27816	A_23_P211816	MAP4	0.226958	0.0858499
Q8IX12	A_23_P115842	CCAR1	0.142283	0.0860574
Q02790	A_23_P128372	FKBP4	0.0205295	0.0866929
Q02790	A_32_P71788	FKBP4	-0.0118836	0.0866929
Q92597	A_23_P20494	NDRG1	0.0958361	0.087114
Q16555	A_23_P350824	DPYSL2	-0.0166558	0.0880197
Q16555	A_24_P38347	DPYSL2	0.0379909	0.0880197
P25705	A_24_P245358	ATP5A1	0.0893628	0.088126
P36776	A_23_P208469	LONP1	-0.0155723	0.0891638
Q8IUR0	A_24_P221206	TRAPPC5	0.0101461	0.0892467
Q8IUR0	A_32_P99432	TRAPPC5	0.0509772	0.0892467
P11387	A_23_P305507	TOP1	0.202106	0.0892621
Q32MZ4	A_23_P56422	LRRFIP1	0.0810232	0.0897632
P14618	A_32_P147241	PKM2	0.14908	0.0908102
P14618	A_23_P399501	PKM2	0.175217	0.0908102
Q8NFQ8	A_24_P839239	TOR1AIP2	-0.012268	0.0914286
Q8NFQ8	A_23_P336644	TOR1AIP2	-0.200631	0.0914286
P62318	A_23_P132216	SNRPD3	-0.0462927	0.0915651
O75886	A_23_P209215	STAM2	0.0958813	0.0917658
O75886	A_24_P62860	STAM2	0.236547	0.0917658
Q9ULX6	A_23_P153767	AKAP8L	0.244705	0.0923131
Q9BRF8	A_24_P634530	CPPED1	0.0801525	0.0924038
Q9BRF8	A_23_P77401	CPPED1	-0.0845597	0.0924038
Q9Y2B0	A_23_P53288	CNPY2	0.0110308	0.0934762
Q14061	A_23_P65157	COX17	-0.233356	0.0937673
Q8NB16	A_23_P61050	MLKL	0.0117043	0.0941335
Q8NB16	A_24_P185044	MLKL	-0.0664571	0.0941335
O15144	A_23_P102122	ARPC2	0.0679609	0.0950128
P30041	A_23_P983	PRDX6	-0.0631668	0.095901
Q9NX58	A_23_P41327	LYAR	-0.118214	0.0960793
Q14258	A_23_P15326	TRIM25	0.0536603	0.0977097
Q14258	A_24_P936767	TRIM25	0.199265	0.0977097
Q9UKX7	A_23_P434768	NUP50	-0.100901	0.0979736
Q9UKX7	A_23_P211627	NUP50	-0.154886	0.0979736
P48643	A_23_P257863	CCT5	-0.0408742	0.0983054
P48643	A_24_P328872	CCT5	0.0583621	0.0983054
P12956	A_23_P120942	XRCC6	-0.0136365	0.0986988
P12956	A_23_P120947	XRCC6	0.0530124	0.0986988
Q9Y5B9	A_23_P151634	SUPT16H	-0.0385816	0.098846
Q9Y5B9	A_24_P153800	SUPT16H	-0.273258	0.098846
P40261	A_23_P127584	NNMT	-0.00136605	0.0988477
P06454	A_23_P434301	PTMA	-0.0250655	0.099089
P06454	A_24_P542375	PTMA	-0.0796571	0.099089
P06454	A_24_P34632	PTMA	-0.119079	0.099089
Q9BRX8	A_23_P63660	C10orf58	0.155601	0.0991404
P06703	A_23_P201711	S100A6	-0.015438	0.101295
P98082	A_23_P257871	DAB2	0.0795046	0.102738
P98082	A_32_P183047	DAB2	0.224245	0.102738
O75821	A_23_P38887	EIF3G	0.197975	0.102958
Q5SW79	A_24_P36944	CEP170	-0.140937	0.104342
Q5SW79	A_23_P23151	CEP170	0.0191861	0.104342
Q9Y383	A_23_P59791	LUC7L2	-0.161775	0.104742
Q9Y383	A_23_P59787	LUC7L2	-0.162484	0.104742
Q6P2Q9	A_23_P38219	PRPF8	0.0980051	0.105919
Q6P2Q9	A_32_P402521	PRPF8	0.073703	0.105919
P48739	A_24_P305678	PITPNB	-0.0617439	0.106193
P48739	A_23_P17786	PITPNB	-0.0996573	0.106193
Q14247	A_23_P202823	CTTN	0.018775	0.106215
Q15050	A_23_P146187	RRS1	-0.203375	0.106838
P13489	A_23_P202672	RNH1	0.0606062	0.107873
P13489	A_24_P415601	RNH1	0.0789883	0.107873
Q7L5N1	A_23_P8432	COPS6	-0.0402703	0.10826
Q96EL3	A_23_P102258	MRPL53	0.042061	0.108742
Q96EL3	A_24_P371194	MRPL53	0.0215809	0.108742
O75663	A_23_P327426	TIPRL	0.00245758	0.108772
Q9UNZ2	A_23_P210719	NSFL1C	0.0951261	0.109221
Q9UNZ2	A_24_P65864	NSFL1C	-0.0121185	0.109221
O43684	A_23_P202316	BUB3	-0.192225	0.110656
O43684	A_23_P46924	BUB3	-0.158364	0.110656
O43684	A_23_P320658	BUB3	-0.208006	0.110656
P06576	A_23_P33216	ATP5B	0.0233169	0.110933
O00541	A_23_P132260	PES1	-0.0385344	0.111223
O00541	A_23_P334555	PES1	0.0408071	0.111223
P14324	A_24_P114183	FDPS	0.046158	0.111876
P04792	A_32_P76247	HSPB1	0.180136	0.112536
P04792	A_24_P86537	HSPB1	0.178493	0.112536
P04792	A_23_P257704	HSPB1	0.19134	0.112536
Q9Y6G9	A_24_P71834	DYNC1LI1	0.14629	0.112568
Q15370	A_23_P312181	TCEB2	0.0415023	0.112868
Q15370	A_23_P100392	TCEB2	0.0965685	0.112868
Q14966	A_24_P3140	ZNF638	0.0650556	0.113937
P51858	A_24_P376707	HDGF	-0.0958658	0.114401
Q9Y3I0	A_23_P68892	C22orf28	0.00704179	0.115514
Q9Y3I0	A_23_P68889	C22orf28	-0.0592037	0.115514
Q7Z2W4	A_23_P425224	ZC3HAV1	0.0695917	0.11569
Q7Z2W4	A_24_P341938	ZC3HAV1	0.131503	0.11569
O14776	A_23_P133365	TCERG1	0.040857	0.115999
O94979	A_23_P170273	SEC31A	0.0380665	0.116374
O94979	A_24_P277349	SEC31A	0.0519162	0.116374
Q9UBT2	A_24_P376229	UBA2	-0.0384514	0.11655
P40855	A_23_P160188	PEX19	0.193751	0.116583
P40855	A_24_P19752	PEX19	0.340903	0.116583
P13073	A_23_P141029	COX4I1	0.0742928	0.117108
P13073	A_23_P141032	COX4I1	0.0453629	0.117108
P28072	A_23_P15705	PSMB6	0.0773385	0.118908
P06730	A_32_P203300	EIF4E	-0.372071	0.120411
P06730	A_23_P118643	EIF4E	-0.10501	0.120411
P06730	A_23_P118649	EIF4E	-0.0199651	0.120411
P28074	A_23_P37191	PSMB5	0.0987006	0.120693
Q68EM7	A_24_P401739	ARHGAP17	0.0438503	0.121741
Q68EM7	A_23_P15113	ARHGAP17	0.0277503	0.121741
Q9ULT8	A_23_P54006	HECTD1	0.0135888	0.122459
Q9HB07	A_23_P116797	C12orf10	0.060311	0.122691
Q03701	A_23_P119964	CEBPZ	-0.158483	0.122743
Q96JP5	A_24_P56052	ZFP91	0.0303816	0.123067
Q96JP5	A_23_P203344	ZFP91	0.0464432	0.123067
Q15029	A_23_P55190	EFTUD2	0.0405457	0.1231
Q14746	A_23_P160809	COG2	0.192129	0.123198
Q92747	A_24_P72479	ARPC1A	-0.0762009	0.124212
Q15293	A_23_P13222	RCN1	0.158925	0.124508
Q15293	A_23_P203299	RCN1	0.16389	0.124508
Q9UHD1	A_23_P138805	CHORDC1	0.0355807	0.125069
Q9UPT8	A_24_P220618	ZC3H4	0.0609306	0.125539
O75822	A_23_P54297	EIF3J	-0.129281	0.125694
Q9P2J5	A_23_P218965	LARS	0.0381506	0.126053
Q9P2J5	A_24_P51360	LARS	0.0368793	0.126053
Q15149	A_23_P22119	PLEC	0.241767	0.126306
Q15637	A_24_P266728	SF1	0.0208855	0.126423
Q6Y7W6	A_24_P271985	GIGYF2	-0.00669651	0.128121
Q6Y7W6	A_23_P142950	GIGYF2	0.125833	0.128121
Q9NVA2	A_23_P306964	SEPT11	-0.0190122	0.128418
Q9NVA2	A_23_P212781	SEPT11	0.0704169	0.128418
P52566	A_23_P151075	ARHGDIB	0.124974	0.128913
Q12805	A_23_P501007	EFEMP1	0.00578544	0.130011
P61201	A_23_P26021	COPS2	0.179396	0.1323
P27695	A_23_P151649	APEX1	0.229482	0.132861
P27695	A_23_P151653	APEX1	0.270503	0.132861
P07814	A_23_P97632	EPRS	-0.0498915	0.132964
P07737	A_23_P27096	PFN1	0.175153	0.133318
P07737	A_32_P234604	PFN1	0.180856	0.133318
Q9P035	A_23_P99927	PTPLAD1	0.10741	0.133689
O60763	A_23_P29855	USO1	0.0627596	0.134323
Q9Y295	A_23_P68884	DRG1	0.17273	0.134937
P84157	A_24_P925062	MXRA7	-0.0436062	0.135646
P84157	A_32_P161681	MXRA7	-0.00902347	0.135646
P30048	A_23_P63751	PRDX3	0.0314322	0.13723
Q9NYU2	A_23_P255011	UGGT1	0.0221175	0.137737
P35998	A_23_P304287	PSMC2	0.118209	0.13839
O00487	A_23_P165691	PSMD14	-0.0669122	0.138981
Q86UK7	A_23_P100292	ZNF598	0.0141991	0.139101
Q86UK7	A_23_P407684	ZNF598	0.078778	0.139101
P61224	A_23_P2661	RAP1B	-0.00246485	0.139174
Q5JSH3	A_23_P171359	WDR44	0.270066	0.139489
Q14011	A_23_P142322	CIRBP	-0.0877839	0.139778
Q99832	A_23_P102404	CCT7	0.0392999	0.140424
P51398	A_23_P63067	DAP3	0.0853445	0.141573
O43719	A_23_P45345	HTATSF1	-0.0340299	0.142093
Q9Y490	A_24_P196851	TLN1	0.164263	0.14389
Q9Y490	A_23_P9166	TLN1	0.336224	0.14389
P13804	A_24_P53080	ETFA	0.0280269	0.143967
P13804	A_32_P119616	ETFA	-0.00511327	0.143967
P22314	A_24_P237374	UBA1	0.188282	0.144572
P22314	A_23_P137209	UBA1	0.159827	0.144572
O00232	A_23_P112613	PSMD12	-0.0446058	0.144791
O00232	A_32_P12639	PSMD12	-0.0309139	0.144791
O00232	A_23_P77876	PSMD12	0.0237899	0.144791
O43823	A_23_P142380	AKAP8	0.205557	0.145073
Q9Y5L4	A_23_P56316	TIMM13	-0.234539	0.145212
P48681	A_23_P103672	NES	0.0638551	0.145405
P07195	A_23_P53476	LDHB	-0.0632141	0.146319
P04080	A_23_P154894	CSTB	0.111989	0.147153
O15355	A_23_P209477	PPM1G	-0.162205	0.147998
Q99567	A_23_P152919	NUP88	-0.091992	0.148726
O75494	A_24_P4795	SFRS13A	-0.128835	0.149194
O75494	A_23_P352291	SFRS13A	-0.111695	0.149194
O75494	A_23_P45737	SFRS13A	-0.0907959	0.149194
P49773	A_32_P47554	HINT1	0.00136795	0.149376
P98160	A_23_P23191	HSPG2	0.0310384	0.150275
Q6WCQ1	A_23_P15348	MPRIP	-0.0466875	0.150957
P61026	A_23_P165879	RAB10	0.0751034	0.153573
P61026	A_24_P319675	RAB10	0.138898	0.153573
P52272	A_23_P16615	HNRNPM	0.0965483	0.153981
Q9BT78	A_23_P43779	COPS4	0.0692879	0.154466
Q9BT78	A_23_P340457	COPS4	0.0789361	0.154466
P11586	A_23_P117494	MTHFD1	-0.325343	0.156311
P26885	A_23_P161596	FKBP2	-0.221927	0.156852
O94760	A_23_P201386	DDAH1	0.425287	0.159053
P43490	A_24_P408772	NAMPT	0.108248	0.159363
P43490	A_23_P305060	NAMPT	0.151309	0.159363
P43490	A_32_P79396	NAMPT	0.181931	0.159363
P37837	A_32_P18258	TALDO1	0.0500724	0.159839
P37837	A_23_P44993	TALDO1	0.0951864	0.159839
P37837	A_24_P81740	TALDO1	0.0616088	0.159839
P37837	A_32_P28872	TALDO1	0.0136474	0.159839
Q13151	A_23_P252449	HNRNPA0	-0.0572274	0.160659
Q13151	A_24_P371670	HNRNPA0	0.106829	0.160659
Q13151	A_24_P303193	HNRNPA0	0.309682	0.160659
O75533	A_32_P31633	SF3B1	0.203299	0.161251
P40939	A_24_P353964	HADHA	0.0849795	0.162031
P40939	A_24_P242688	HADHA	0.0339728	0.162031
Q9P258	A_23_P74950	RCC2	0.0993166	0.162149
Q9P258	A_23_P74954	RCC2	0.0969728	0.162149
Q99460	A_23_P209740	PSMD1	-0.0226772	0.162182
Q99460	A_24_P128205	PSMD1	0.0610216	0.162182
O75368	A_23_P148297	SH3BGRL	0.177028	0.163162
P20042	A_32_P157965	EIF2S2	-0.0797257	0.16388
P20042	A_24_P48791	EIF2S2	-0.0126047	0.16388
P03956	A_23_P1691	MMP1	0.0736755	0.164058
Q969S3	A_23_P156209	ZNF622	0.164709	0.164218
Q01518	A_24_P62615	CAP1	0.0970674	0.164393
P09211	A_23_P202658	GSTP1	0.0613232	0.164704
P84103	A_23_P413761	SFRS3	-0.114629	0.165269
P30626	A_23_P59718	SRI	0.094807	0.165357
Q96RP9	A_23_P155288	GFM1	0.184357	0.166678
Q9BXJ9	A_23_P212825	NAA15	0.125334	0.167045
Q9BXJ9	A_24_P226116	NAA15	0.0543189	0.167045
Q16181	A_24_P291973	SEPT7	0.00430492	0.167379
Q16181	A_23_P8482	SEPT7	0.0724771	0.167379
O00567	A_24_P101402	NOP56	-0.223387	0.167722
O00567	A_23_P91328	NOP56	-0.248744	0.167722
O00567	A_23_P79927	NOP56	0.008775	0.167722
P51665	A_23_P106741	PSMD7	-0.0765045	0.167871
P42704	A_24_P26073	LRPPRC	0.208985	0.168167
P42704	A_24_P674924	LRPPRC	-0.169447	0.168167
P18206	A_23_P202280	VCL	0.0816331	0.168259
P18206	A_24_P47182	VCL	0.110757	0.168259
P25788	A_23_P140301	PSMA3	0.00400368	0.169047
Q7L2J0	A_23_P42626	MEPCE	0.00230014	0.169123
P21980	A_32_P86763	TGM2	0.050841	0.169706
Q01081	A_23_P6307	U2AF1	-0.0184053	0.169853
Q01081	A_23_P6303	U2AF1	-0.0543586	0.169853
O14818	A_23_P91468	PSMA7	0.0213112	0.170516
Q09666	A_24_P912684	AHNAK	0.165975	0.172186
Q09666	A_23_P127789	AHNAK	0.0515298	0.172186
Q09666	A_23_P426636	AHNAK	0.244199	0.172186
Q09666	A_24_P943393	AHNAK	0.138181	0.172186
P61158	A_23_P108785	ACTR3	0.21839	0.172192
P61158	A_24_P231513	ACTR3	0.315049	0.172192
P61158	A_24_P105771	ACTR3	0.304536	0.172192
P80723	A_23_P213385	BASP1	-0.151841	0.173542
P08621	A_23_P4902	SNRNP70	0.00639339	0.173566
P61221	A_23_P41380	ABCE1	-0.10394	0.1736
O75643	A_23_P131626	SNRNP200	0.0990968	0.175608
Q15075	A_23_P64762	EEA1	-0.0437158	0.175721
Q15075	A_23_P76159	EEA1	-0.203892	0.175721
O95197	A_24_P335221	RTN3	-0.244159	0.17671
O95197	A_32_P83997	RTN3	-0.100854	0.17671
O95197	A_32_P61729	RTN3	-0.253008	0.17671
O95197	A_23_P76684	RTN3	-0.185079	0.17671
P31949	A_23_P145863	S100A11	0.0786181	0.177174
P31949	A_23_P126593	S100A11	0.163025	0.177174
Q9UH65	A_23_P116533	SWAP70	-0.00485068	0.177292
Q8IWX8	A_23_P16132	CHERP	0.259631	0.179056
Q8IWX8	A_23_P16139	CHERP	0.182008	0.179056
O60306	A_24_P280378	AQR	0.0505468	0.179981
O60306	A_24_P316305	AQR	0.105378	0.179981
P46821	A_24_P879740	MAP1B	0.151171	0.180243
P46821	A_24_P123385	MAP1B	0.206315	0.180243
Q8WX93	A_23_P213102	PALLD	0.105681	0.180811
P43034	A_24_P356406	PAFAH1B1	-0.0443278	0.182492
P43034	A_23_P118888	PAFAH1B1	0.00668128	0.182492
O14979	A_24_P9090	HNRPDL	-0.00601077	0.182709
P48735	A_23_P129209	IDH2	-0.0133246	0.183931
O94906	A_23_P154539	PRPF6	0.0511504	0.184403
O00629	A_32_P3127	KPNA4	0.128246	0.184574
O00629	A_24_P11791	KPNA4	-0.0286588	0.184574
O00629	A_24_P362769	KPNA4	0.00720135	0.184574
O00629	A_23_P218835	KPNA4	-0.0768389	0.184574
Q15642	A_23_P50349	TRIP10	0.0660221	0.185566
Q9UBP6	A_23_P47788	METTL1	-0.215876	0.185602
Q9UBP6	A_23_P47790	METTL1	-0.139127	0.185602
Q9UHV9	A_23_P51906	PFDN2	-0.102779	0.185697
O60568	A_23_P168788	PLOD3	0.0323149	0.185781
O95232	A_24_P382113	LUC7L3	-0.112889	0.186029
O95232	A_23_P207493	LUC7L3	0.363272	0.186029
P37108	A_23_P14876	SRP14	0.153936	0.186114
Q9NSD9	A_23_P165346	FARSB	-0.192286	0.187536
Q9NSD9	A_23_P165355	FARSB	-0.146925	0.187536
P34932	A_24_P277511	HSPA4	0.118696	0.188984
P34932	A_24_P377277	HSPA4	0.088504	0.188984
P34932	A_24_P377269	HSPA4	0.120808	0.188984
Q00839	A_23_P160862	HNRNPU	0.0621187	0.189376
Q00839	A_23_P501515	HNRNPU	0.296446	0.189376
Q00839	A_24_P171110	HNRNPU	-0.039474	0.189376
Q8N1G4	A_23_P96775	LRRC47	0.219805	0.190418
Q8N1G4	A_23_P96777	LRRC47	0.198605	0.190418
Q8N1G4	A_24_P19662	LRRC47	0.166659	0.190418
Q8TAT6	A_23_P72044	NPLOC4	-0.0601205	0.191219
Q01082	A_23_P339095	SPTBN1	0.210483	0.192475
Q01082	A_23_P102523	SPTBN1	0.326437	0.192475
Q9NQC3	A_23_P56933	RTN4	0.0616277	0.193392
P52926	A_24_P85099	HMGA2	-0.387464	0.194224
P52926	A_23_P95930	HMGA2	-0.205121	0.194224
Q86UP2	A_23_P106131	KTN1	0.0791601	0.194553
Q14764	A_23_P88819	MVP	0.178686	0.195324
O75351	A_23_P50156	VPS4B	-0.0606393	0.196936
O75351	A_24_P322369	VPS4B	0.0766811	0.196936
P46940	A_24_P321919	IQGAP1	0.154429	0.196946
Q13885	A_23_P19291	TUBB2A	-0.256199	0.197346
Q13885	A_23_P501276	TUBB2A	-0.170461	0.197346
O43172	A_23_P60537	PRPF4	-0.257842	0.198406
Q12905	A_23_P257956	ILF2	0.125177	0.198951
Q9Y263	A_23_P135157	PLAA	0.0474752	0.199134
Q9Y263	A_24_P78161	PLAA	0.20783	0.199134
O95373	A_23_P331598	IPO7	-0.0826004	0.199834
P52907	A_24_P310894	CAPZA1	0.112942	0.199842
P52907	A_24_P379379	CAPZA1	0.181912	0.199842
P07741	A_23_P117955	APRT	0.110114	0.199892
Q09028	A_23_P326691	RBBP4	0.0343403	0.199921
Q09028	A_23_P45902	RBBP4	-0.0175087	0.199921
P32119	A_23_P142045	PRDX2	0.113755	0.20084
P32119	A_24_P168416	PRDX2	0.135939	0.20084
Q99714	A_23_P45396	HSD17B10	-0.00888259	0.201469
P78417	A_23_P1254	GSTO1	0.0193989	0.20183
P78417	A_24_P304051	GSTO1	0.0353276	0.20183
Q9BXP5	A_24_P383080	SRRT	-0.0541749	0.202255
Q9BXP5	A_23_P111481	SRRT	0.00124098	0.202255
Q9BXP5	A_23_P111487	SRRT	0.0851685	0.202255
Q9Y3B8	A_24_P316364	REXO2	-0.0137814	0.203297
Q9Y3B8	A_23_P150365	REXO2	0.00437694	0.203297
A0AVT1	A_24_P166144	UBA6	-0.0122182	0.203329
A0AVT1	A_23_P218905	UBA6	-0.137598	0.203329
P60174	A_32_P95739	TPI1	-0.0506898	0.204492
P60174	A_23_P53546	TPI1	-0.0842399	0.204492
P49411	A_23_P9582	TUFM	0.0886664	0.205474
Q6P179	A_23_P30243	ERAP2	0.111891	0.205868
Q8N0X7	A_23_P392541	SPG20	0.0738265	0.207574
Q8N0X7	A_32_P12430	SPG20	0.00865718	0.207574
P40926	A_23_P31372	MDH2	0.031901	0.20997
P40926	A_24_P46808	MDH2	0.0872733	0.20997
O60610	A_24_P323104	DIAPH1	0.0525915	0.212221
O60610	A_23_P213344	DIAPH1	0.148553	0.212221
Q86V81	A_23_P152984	THOC4	-0.175557	0.21321
Q86V81	A_24_P387158	THOC4	-0.125164	0.21321
Q8IY81	A_23_P55091	FTSJ3	0.0407703	0.2147
O75400	A_23_P16762	PRPF40A	0.0662905	0.219443
O60716	A_24_P38930	CTNND1	0.276615	0.220866
O60716	A_23_P251316	CTNND1	0.129652	0.220866
O60716	A_23_P95080	CTNND1	-0.047404	0.220866
P62306	A_23_P117068	SNRPF	-0.132416	0.221758
P62306	A_24_P504405	SNRPF	-0.133662	0.221758
Q9BTV4	A_23_P121196	TMEM43	-0.0139509	0.222014
O94776	A_23_P203420	MTA2	0.152826	0.222667
Q9UDY2	A_23_P9293	TJP2	-0.0495835	0.225727
Q9UDY2	A_24_P201153	TJP2	-0.116395	0.225727
Q02218	A_23_P123133	OGDH	-0.109908	0.226368
Q02218	A_24_P9454	OGDH	-0.0905501	0.226368
Q9BUQ8	A_23_P64770	DDX23	0.0918766	0.226943
P05023	A_23_P1072	ATP1A1	0.0781717	0.227373
O43583	A_23_P162256	DENR	-0.00706243	0.227566
O43583	A_24_P347198	DENR	0.0428141	0.227566
Q12906	A_23_P329152	ILF3	0.2237	0.228041
Q12906	A_23_P218456	ILF3	-0.0242258	0.228041
Q9BQ61	A_23_P164821	C19orf43	0.128955	0.22885
Q9BQ61	A_24_P384636	C19orf43	0.161026	0.22885
P17655	A_23_P23924	CAPN2	0.0882289	0.228975
Q08211	A_23_P97749	DHX9	0.0487679	0.229646
Q08211	A_24_P36847	DHX9	0.117461	0.229646
Q5VTR2	A_24_P98385	RNF20	0.0650466	0.230326
P20962	A_23_P128337	PTMS	0.0398537	0.230652
O95817	A_23_P52552	BAG3	-0.00985129	0.231013
O95817	A_23_P47077	BAG3	0.0296978	0.231013
P07203	A_23_P250671	GPX1	0.186041	0.233421
Q9Y613	A_23_P37778	FHOD1	0.141745	0.233522
O76094	A_32_P174713	SRP72	-0.07832	0.233987
O76094	A_23_P337201	SRP72	-0.0168699	0.233987
O15143	A_23_P20196	ARPC1B	0.161431	0.235062
O43837	A_23_P502196	IDH3B	0.172466	0.236142
O43837	A_23_P166068	IDH3B	0.14388	0.236142
P38919	A_23_P141636	EIF4A3	0.00561021	0.236994
Q13451	A_23_P111206	FKBP5	0.0274225	0.237979
Q13451	A_24_P38081	FKBP5	0.084398	0.237979
P23528	A_32_P148710	CFL1	0.215809	0.238803
P23528	A_23_P35820	CFL1	0.174518	0.238803
P60981	A_23_P408095	DSTN	-0.0274595	0.239076
Q8NBS9	A_23_P168229	TXNDC5	0.126882	0.240579
P09960	A_23_P388670	LTA4H	0.101569	0.241202
Q9BWF3	A_23_P13033	RBM4	0.216411	0.242751
Q9GZL7	A_23_P28625	WDR12	0.0181813	0.244027
Q14C86	A_23_P417575	GAPVD1	0.175387	0.244209
Q14C86	A_23_P372660	GAPVD1	0.119095	0.244209
Q14C86	A_24_P306209	GAPVD1	0.113216	0.244209
Q14C86	A_23_P325891	GAPVD1	0.0908893	0.244209
Q14C86	A_32_P228414	GAPVD1	0.15044	0.244209
Q7L0Y3	A_23_P166716	RG9MTD1	0.0986812	0.244266
Q53GQ0	A_23_P47377	HSD17B12	-0.102751	0.246064
Q9Y4E8	A_23_P204269	USP15	0.0532713	0.247957
Q9Y4E8	A_32_P57057	USP15	-0.00946685	0.247957
P46778	A_32_P118258	RPL21	0.0172353	0.249405
P46778	A_23_P2725	RPL21	-0.0305132	0.249405
P46778	A_32_P184518	RPL21	-0.0435991	0.249405
P46778	A_24_P161604	RPL21	-0.0354176	0.249405
P46778	A_24_P41160	RPL21	0.0250404	0.249405
Q9BSJ8	A_23_P150852	ESYT1	-0.00170474	0.251207
Q12874	A_32_P63913	SF3A3	0.040259	0.251918
P61106	A_24_P4272	RAB14	0.0915098	0.252174
P61106	A_24_P115511	RAB14	-0.0203604	0.252174
P61106	A_23_P216984	RAB14	0.0270846	0.252174
Q9UNM6	A_23_P75889	PSMD13	0.0795274	0.25394
O43237	A_24_P236445	DYNC1LI2	0.0490715	0.254308
O43237	A_23_P9688	DYNC1LI2	0.0508368	0.254308
O43237	A_24_P236437	DYNC1LI2	0.00846689	0.254308
O43776	A_23_P101185	NARS	0.122445	0.254711
Q9NR31	A_24_P158421	SAR1A	0.270397	0.254972
Q9NR31	A_23_P127175	SAR1A	-0.192807	0.254972
Q9UM54	A_24_P283225	MYO6	-0.00402717	0.256218
Q9UM54	A_23_P255952	MYO6	0.00129598	0.256218
Q13867	A_23_P310911	BLMH	0.0686949	0.257311
Q13867	A_23_P141606	BLMH	0.0459546	0.257311
P82930	A_23_P163496	MRPS34	-0.0307903	0.257787
P82979	A_23_P43946	SARNP	0.101947	0.258072
P82979	A_32_P165713	SARNP	0.128222	0.258072
P40925	A_23_P101950	MDH1	-0.0960649	0.258346
Q96C86	A_23_P52738	DCPS	-0.0642645	0.260784
Q96PU8	A_24_P384954	QKI	0.0350476	0.261893
O60664	A_23_P101707	PLIN3	0.123536	0.262832
Q10570	A_23_P169112	CPSF1	0.0960724	0.264129
P63165	A_24_P319354	SUMO1	0.044748	0.26477
P31946	A_23_P120414	YWHAB	0.0480379	0.264782
Q9BVC6	A_24_P47467	TMEM109	0.0032378	0.265378
Q9BVC6	A_23_P203364	TMEM109	-0.0712757	0.265378
Q9H773	A_23_P33613	DCTPP1	-0.18028	0.265893
Q12797	A_23_P216094	ASPH	-0.0411409	0.266495
Q12797	A_24_P295245	ASPH	-0.284402	0.266495
P25789	A_24_P124992	PSMA4	-0.010634	0.266714
Q9Y230	A_23_P39110	RUVBL2	-0.068833	0.266912
P16949	A_23_P200866	STMN1	-0.256102	0.267653
P07858	A_24_P397928	CTSB	0.0345109	0.268458
P07858	A_24_P303770	CTSB	0.196875	0.268458
P07858	A_23_P215944	CTSB	0.227047	0.268458
P61956	A_32_P144960	SUMO2	0.0558913	0.268631
P61956	A_23_P118435	SUMO2	0.0889464	0.268631
P61956	A_24_P330691	SUMO2	0.0697893	0.268631
P15559	A_23_P206661	NQO1	0.254418	0.270349
Q3KQU3	A_23_P149075	MAP7D1	0.0677831	0.272115
Q3KQU3	A_32_P22401	MAP7D1	0.103391	0.272115
Q9UBQ0	A_24_P175989	VPS29	-0.0678792	0.272685
Q9UBQ0	A_23_P128384	VPS29	-0.0398154	0.272685
P17174	A_24_P81473	GOT1	0.0286499	0.272785
P17174	A_23_P63825	GOT1	0.0117238	0.272785
Q9Y6Y8	A_23_P202602	SEC23IP	0.142632	0.275776
Q9Y6Y8	A_24_P227017	SEC23IP	0.153123	0.275776
O43143	A_23_P69826	DHX15	0.0239633	0.276427
P17301	A_32_P208076	ITGA2	-0.0373662	0.278269
P17301	A_23_P70161	ITGA2	-0.474195	0.278269
P28838	A_23_P18604	LAP3	-0.0433685	0.278439
P05198	A_24_P356015	EIF2S1	0.00494411	0.2793
P05198	A_24_P138556	EIF2S1	-0.0738267	0.2793
Q9NZL9	A_23_P81408	MAT2B	0.477201	0.280562
Q9NZL9	A_24_P243347	MAT2B	0.433349	0.280562
Q8TAQ2	A_23_P116682	SMARCC2	0.267392	0.281336
Q8TAQ2	A_23_P128073	SMARCC2	0.0829405	0.281336
Q13098	A_23_P158662	GPS1	0.140835	0.282445
P55265	A_24_P362317	ADAR	0.350611	0.282684
P55265	A_23_P200439	ADAR	0.18016	0.282684
O15067	A_23_P402610	PFAS	-0.158002	0.284971
O15067	A_23_P402604	PFAS	-0.212128	0.284971
Q53FA7	A_23_P5392	TP53I3	0.264883	0.285323
O94874	A_23_P30956	KIAA0776	0.00749407	0.286123
P48507	A_32_P177953	GCLM	-0.10567	0.28787
P48507	A_23_P103996	GCLM	0.101291	0.28787
P60903	A_23_P137984	S100A10	0.117886	0.28804
Q8NC51	A_32_P139079	SERBP1	0.265957	0.288321
Q8NC51	A_32_P105773	SERBP1	0.308072	0.288321
Q8NC51	A_23_P359111	SERBP1	0.301695	0.288321
Q8NC51	A_32_P187599	SERBP1	0.27466	0.288321
Q9NRV9	A_23_P117082	HEBP1	0.0901015	0.289011
Q9UBQ5	A_23_P90264	EIF3K	-0.0117655	0.289399
Q9UBQ5	A_24_P330971	EIF3K	0.00714938	0.289399
Q8N3C0	A_23_P30972	ASCC3	-0.00607055	0.290438
P62314	A_23_P107644	SNRPD1	-0.111033	0.292232
P62314	A_32_P148672	SNRPD1	-0.10307	0.292232
P00441	A_23_P154840	SOD1	0.0684954	0.296406
Q14103	A_23_P58353	HNRNPD	-0.031138	0.297394
Q14103	A_24_P226037	HNRNPD	-0.0559418	0.297394
Q14103	A_24_P123245	HNRNPD	-0.0777524	0.297394
Q96G03	A_23_P7172	PGM2	-0.0506457	0.29769
Q71RC2	A_24_P222365	LARP4	-0.217823	0.299642
Q71RC2	A_23_P36860	LARP4	0.0493996	0.299642
P02794	A_24_P919330	FTH1	0.174161	0.301305
Q5JTH9	A_23_P24192	RRP12	-0.144753	0.301997
Q9Y2X3	A_23_P154447	NOP58	-0.110858	0.304297
O94915	A_24_P342316	FRYL	0.152577	0.305913
O94915	A_24_P68229	FRYL	0.0383697	0.305913
O94915	A_24_P187131	FRYL	-0.0447074	0.305913
P15151	A_24_P65616	PVR	-0.191347	0.307966
P15151	A_23_P141894	PVR	-0.194695	0.307966
Q16629	A_24_P222911	SFRS7	-0.0572324	0.308014
Q16629	A_23_P39704	SFRS7	-0.12884	0.308014
P51148	A_23_P107211	RAB5C	-0.0672815	0.310168
P51148	A_23_P107214	RAB5C	-0.0366915	0.310168
P07339	A_23_P52556	CTSD	0.059783	0.310989
Q96F85	A_23_P329353	CNRIP1	-0.114749	0.313689
Q9H1E3	A_24_P145122	NUCKS1	-0.125049	0.314516
Q9H1E3	A_24_P216968	NUCKS1	-0.142906	0.314516
Q9H1E3	A_24_P216964	NUCKS1	-0.0847496	0.314516
Q9H1E3	A_24_P374652	NUCKS1	-0.121873	0.314516
P14735	A_24_P928038	IDE	0.092396	0.314882
P14735	A_23_P63681	IDE	0.134497	0.314882
P14735	A_32_P19466	IDE	0.280306	0.314882
P14735	A_32_P19460	IDE	0.0633186	0.314882
P52815	A_23_P170352	MRPL12	-0.0843762	0.314982
P61088	A_23_P341471	UBE2N	-0.105792	0.315925
P61088	A_23_P116829	UBE2N	-0.0283255	0.315925
Q13177	A_32_P104075	PAK2	0.0936873	0.316702
Q13177	A_23_P327307	PAK2	0.164914	0.316702
P09936	A_23_P132956	UCHL1	-0.0382896	0.318495
Q29RF7	A_24_P52004	PDS5A	0.00760178	0.318785
Q29RF7	A_23_P144294	PDS5A	-0.0257438	0.318785
Q09161	A_23_P257104	NCBP1	0.0311425	0.31917
P50453	A_32_P38323	SERPINB9	-0.000754599	0.320351
P50453	A_23_P30687	SERPINB9	-0.0495354	0.320351
P50453	A_24_P295010	SERPINB9	-0.105274	0.320351
P15144	A_23_P88626	ANPEP	0.100289	0.320708
O60841	A_23_P218608	EIF5B	0.13195	0.321196
Q99584	A_23_P372874	S100A13	0.0828338	0.321691
Q5H9R7	A_23_P202637	SAPS3	0.0239972	0.323572
Q5H9R7	A_23_P150129	SAPS3	-0.0314263	0.323572
P54709	A_23_P68007	ATP1B3	-0.129085	0.326099
P06396	A_23_P255884	GSN	0.320845	0.326451
P63010	A_23_P55149	AP2B1	0.0207672	0.328352
P63010	A_24_P253827	AP2B1	0.13239	0.328352
Q9UPN7	A_23_P119448	SAPS1	0.128289	0.328603
P05091	A_23_P36745	ALDH2	0.281773	0.329407
P05091	A_23_P36753	ALDH2	0.298253	0.329407
Q03252	A_23_P67725	LMNB2	-0.0407476	0.329867
Q03252	A_23_P56316	TIMM13	-0.234539	0.329867
Q9UBE0	A_24_P194000	SAE1	0.00737613	0.330192
Q9UBE0	A_23_P16337	SAE1	0.000351924	0.330192
O43432	A_23_P126241	EIF4G3	-0.0934049	0.33053
O43432	A_24_P383850	EIF4G3	-0.28434	0.33053
P15121	A_23_P258190	AKR1B1	0.299089	0.331132
P08648	A_23_P36562	ITGA5	0.12974	0.332497
O00499	A_23_P165333	BIN1	0.0680395	0.333305
P14174	A_23_P91619	MIF	-0.0905334	0.33507
Q13573	A_23_P37347	SNW1	0.0934059	0.336321
Q07955	A_23_P49521	SFRS1	-0.14575	0.336355
Q07955	A_23_P49517	SFRS1	-0.0521069	0.336355
Q07955	A_24_P921933	SFRS1	-0.207625	0.336355
O95865	A_23_P19482	DDAH2	0.358887	0.3364
Q04917	A_23_P103070	YWHAH	-0.105522	0.336805
Q7Z6Z7	A_24_P310667	HUWE1	0.202779	0.337142
Q7Z6Z7	A_23_P219207	HUWE1	0.205605	0.337142
Q7Z6Z7	A_24_P932016	HUWE1	0.0300077	0.337142
O96019	A_23_P69249	ACTL6A	0.0612677	0.341535
O95747	A_24_P26114	OXSR1	-0.0555588	0.343709
O95747	A_23_P418413	OXSR1	0.0247004	0.343709
Q86VP6	A_24_P47681	CAND1	-0.0226305	0.344315
Q86VP6	A_23_P25141	CAND1	0.111274	0.344315
Q86VP6	A_23_P25137	CAND1	0.100178	0.344315
Q86VP6	A_32_P232237	CAND1	-0.14051	0.344315
P49720	A_23_P100576	PSMB3	-0.0169668	0.346308
Q04760	A_23_P214411	GLO1	0.219822	0.347
P24539	A_23_P46275	ATP5F1	0.0439248	0.348615
Q96M27	A_23_P92948	PRRC1	0.0584847	0.349709
Q96M27	A_24_P294703	PRRC1	0.00631659	0.349709
Q96QK1	A_24_P270769	VPS35	0.0773753	0.349761
Q96QK1	A_32_P3556	VPS35	0.137098	0.349761
Q9NZB2	A_23_P32294	FAM120A	0.0656918	0.350001
Q9NZB2	A_24_P941505	FAM120A	0.110977	0.350001
Q9NZB2	A_24_P138022	FAM120A	0.133708	0.350001
Q16630	A_24_P121271	CPSF6	0.019713	0.352215
Q16630	A_23_P204033	CPSF6	0.0380508	0.352215
Q562R1	A_24_P6903	ACTBL2	-0.0105773	0.354647
Q53GS9	A_32_P101301	USP39	-0.0482377	0.356019
Q9Y265	A_32_P30693	RUVBL1	-0.202919	0.360053
Q9Y265	A_24_P148811	RUVBL1	0.0183805	0.360053
Q9HCD5	A_23_P210515	NCOA5	0.390714	0.36024
Q9HCD5	A_23_P315843	NCOA5	0.149172	0.36024
Q12788	A_23_P106720	TBL3	0.198978	0.360273
Q96CX2	A_23_P377957	KCTD12	0.267056	0.361367
Q9NUQ9	A_23_P43255	FAM49B	-0.0379599	0.361711
P42167	A_24_P210244	TMPO	-0.431147	0.365375
O75915	A_23_P166640	ARL6IP5	0.0548437	0.369171
O75915	A_24_P257348	ARL6IP5	0.176308	0.369171
Q14019	A_24_P416131	COTL1	-0.0942063	0.370667
Q14019	A_23_P3866	COTL1	-0.0970747	0.370667
Q14019	A_23_P83624	COTL1	0.0455897	0.370667
P62195	A_23_P164035	PSMC5	0.0391357	0.373238
Q8WVV9	A_24_P225635	HNRPLL	0.224685	0.373626
P45974	A_23_P64954	USP5	0.0994334	0.373806
Q9BWJ5	A_23_P19576	SF3B5	-0.107332	0.376134
Q14498	A_23_P109254	RBM39	0.0859911	0.376333
Q9UBQ7	A_24_P141275	GRHPR	0.140169	0.378276
P49721	A_24_P284893	PSMB2	0.0718123	0.380358
P49721	A_32_P212333	PSMB2	-0.157119	0.380358
Q9UBS4	A_23_P166899	DNAJB11	-0.155063	0.380514
Q9NW13	A_23_P168629	RBM28	-0.147138	0.381333
P08195	A_23_P75811	SLC3A2	0.229264	0.381498
P08195	A_23_P87216	SLC3A2	0.198394	0.381498
Q8N8S7	A_32_P183022	ENAH	0.0521104	0.383221
Q8N8S7	A_23_P51397	ENAH	0.108599	0.383221
Q8N8S7	A_23_P337767	ENAH	0.0563544	0.383221
Q16401	A_23_P43434	PSMD5	0.117982	0.38452
Q16401	A_24_P363802	PSMD5	0.230669	0.38452
Q9UMS4	A_23_P52978	PRPF19	0.0557142	0.384735
O14744	A_23_P76851	PRMT5	-0.0440593	0.387078
O14744	A_24_P298420	PRMT5	0.0190203	0.387078
P62851	A_23_P47357	RPS25	0.253485	0.388378
P62851	A_32_P182882	RPS25	0.293647	0.388378
P62820	A_23_P250283	RAB1A	-0.0710146	0.389365
P62820	A_23_P382148	RAB1A	0.133704	0.389365
P47813	A_23_P137876	EIF1AX	-0.121207	0.397494
P47813	A_24_P237389	EIF1AX	0.00182094	0.397494
Q9Y3C6	A_23_P133995	PPIL1	-0.161489	0.399255
Q8WUP2	A_23_P23457	FBLIM1	0.133851	0.399367
Q8WUP2	A_24_P94222	FBLIM1	0.194414	0.399367
Q8WUP2	A_23_P337934	FBLIM1	0.158062	0.399367
Q01469	A_23_P59877	FABP5	0.305302	0.402145
Q01469	A_24_P7642	FABP5	0.126819	0.402145
Q01469	A_32_P204676	FABP5	0.328261	0.402145
P61086	A_24_P286013	UBE2K	-0.0767543	0.40289
P61086	A_23_P155677	UBE2K	-0.0363233	0.40289
P61086	A_24_P277456	UBE2K	-0.0163442	0.40289
Q05682	A_23_P42575	CALD1	0.328555	0.403916
Q13637	A_24_P303480	RAB32	0.0240119	0.404694
Q13637	A_23_P42375	RAB32	0.103067	0.404694
Q9Y6M1	A_23_P250156	IGF2BP2	0.0376226	0.405299
Q9Y6M1	A_23_P95672	IGF2BP2	-0.2426	0.405299
P11233	A_24_P192262	RALA	0.248678	0.405472
P11233	A_23_P168479	RALA	0.134112	0.405472
P49189	A_24_P385280	ALDH9A1	0.10458	0.409479
Q9UIJ7	A_24_P247106	AK3	0.408971	0.414653
O76031	A_23_P140511	CLPX	0.229928	0.416122
O76031	A_24_P171041	CLPX	0.047088	0.416122
Q9NZI8	A_23_P343954	IGF2BP1	-0.10346	0.416346
Q9NZI8	A_23_P83498	IGF2BP1	0.174734	0.416346
Q9P2R3	A_23_P207620	ANKFY1	0.495674	0.421112
Q13409	A_23_P154108	DYNC1I2	0.219341	0.42162
P30042	A_23_P109333	C21orf33	0.0686223	0.42208
O14974	A_23_P204564	PPP1R12A	0.319612	0.428607
O14974	A_24_P56252	PPP1R12A	0.26887	0.428607
O14974	A_24_P364412	PPP1R12A	0.165545	0.428607
Q9NYL9	A_23_P65674	TMOD3	0.00653213	0.434439
Q9NYL9	A_24_P923113	TMOD3	0.102681	0.434439
P38117	A_23_P107653	ETFB	-0.0975977	0.435087
A1L0T0	A_23_P165148	ILVBL	0.0221866	0.437034
P56537	A_23_P210939	EIF6	0.0624069	0.438997
Q00325	A_23_P25204	SLC25A3	-0.0064378	0.439276
P26583	A_23_P155765	HMGB2	-0.315044	0.441229
P49755	A_23_P14537	TMED10	-0.0633856	0.441996
P49755	A_24_P917833	TMED10	-0.0853665	0.441996
Q92522	A_23_P96087	H1FX	0.0650609	0.446087
P27708	A_23_P40049	CAD	0.0909562	0.446652
Q05519	A_23_P11664	SFRS11	0.173968	0.448196
Q86V48	A_23_P407142	LUZP1	0.0858254	0.44873
P48147	A_23_P133755	PREP	0.0652296	0.450476
P16152	A_23_P29046	CBR1	0.0669591	0.45216
P49006	A_23_P310	MARCKSL1	0.273996	0.452825
O95202	A_23_P94998	LETM1	-0.0413899	0.454135
Q02539	A_23_P70448	HIST1H1A	-0.490102	0.456074
O14617	A_23_P119526	AP3D1	-0.136635	0.457772
O14617	A_23_P108135	AP3D1	-0.138122	0.457772
Q99436	A_23_P9362	PSMB7	0.0632043	0.457863
Q8N163	A_24_P38446	KIAA1967	0.158417	0.463097
Q8N163	A_23_P31686	KIAA1967	0.136067	0.463097
O43447	A_23_P200940	PPIH	-0.223479	0.470258
P30419	A_23_P107373	NMT1	0.147906	0.473015
P30419	A_24_P14010	NMT1	0.160593	0.473015
P13861	A_32_P142991	PRKAR2A	0.0444037	0.481894
P13861	A_24_P943335	PRKAR2A	-0.0758978	0.481894
P13861	A_23_P22214	PRKAR2A	0.0419256	0.481894
Q13596	A_23_P49033	SNX1	0.140723	0.482975
O75367	A_23_P70045	H2AFY	0.0442924	0.486217
P53041	A_23_P153583	PPP5C	-0.0306095	0.491189
O43504	A_23_P115137	HBXIP	0.0346119	0.496389
Q9NYF8	A_23_P111343	BCLAF1	-0.0778874	0.498428
Q9NYF8	A_24_P89512	BCLAF1	-0.0460915	0.498428
Q8WWY3	A_23_P142022	PRPF31	0.072157	0.498623
Q8WWY3	A_23_P142018	PRPF31	0.124632	0.498623
P19784	A_23_P14915	CSNK2A2	0.242728	0.50007
Q96C36	A_23_P149042	PYCR2	-0.0302504	0.501061
Q96C36	A_24_P165259	PYCR2	-0.0724777	0.501061
Q8TDN6	A_23_P252857	BRIX1	-0.33383	0.505683
P30049	A_23_P5089	ATP5D	0.115073	0.50674
P30049	A_24_P168456	ATP5D	0.106058	0.50674
Q16222	A_23_P160460	UAP1	-0.489962	0.509468
Q15286	A_23_P204484	RAB35	0.135527	0.514955
Q15286	A_23_P204482	RAB35	0.120012	0.514955
Q9Y3B4	A_23_P165402	SF3B14	-0.0331075	0.517132
P05161	A_23_P819	ISG15	0.123222	0.517165
Q6UX04	A_23_P92629	CWC27	0.114258	0.518381
Q9BZK7	A_24_P128880	TBL1XR1	0.305176	0.519154
Q9BZK7	A_24_P114604	TBL1XR1	0.129247	0.519154
Q9BZK7	A_23_P212554	TBL1XR1	0.181092	0.519154
Q9BZK7	A_23_P212552	TBL1XR1	0.231552	0.519154
Q9BZK7	A_23_P57989	TBL1XR1	0.162935	0.519154
O43290	A_23_P86884	SART1	-0.0199494	0.523166
A5YKK6	A_24_P101114	CNOT1	-0.0522961	0.531238
A5YKK6	A_23_P77371	CNOT1	-0.165329	0.531238
A5YKK6	A_24_P193570	CNOT1	-0.099101	0.531238
Q9NQP4	A_23_P166023	PFDN4	0.0853721	0.534446
P00167	A_23_P101208	CYB5A	-0.0884445	0.535927
O75436	A_23_P75255	VPS26A	0.119832	0.542078
Q15061	A_23_P344853	WDR43	-0.159281	0.542798
Q04323	A_23_P98605	UBXN1	0.234315	0.553001
Q04323	A_24_P258277	UBXN1	0.231086	0.553001
O00151	A_23_P149992	PDLIM1	-0.041295	0.555233
P30084	A_23_P104362	ECHS1	0.141914	0.557988
P11177	A_23_P20932	PDHB	0.234086	0.560073
P53597	A_23_P79545	SUCLG1	0.0167859	0.560173
Q9NT62	A_23_P212706	ATG3	-0.0211324	0.566456
O94925	A_24_P294233	GLS	0.10302	0.572968
O94925	A_23_P39766	GLS	0.162775	0.572968
P55786	A_23_P124912	NPEPPS	0.143589	0.581329
P55786	A_23_P164331	NPEPPS	0.131312	0.581329
P55786	A_24_P409346	NPEPPS	0.0175696	0.581329
P55786	A_23_P84836	NPEPPS	0.239176	0.581329
P78406	A_23_P6023	RAE1	0.166412	0.585096
P29590	A_24_P133542	PML	0.0678159	0.588625
P29590	A_24_P207139	PML	0.444276	0.588625
P29590	A_24_P198598	PML	0.321586	0.588625
O95810	A_23_P72668	SDPR	0.618663	0.588793
P28070	A_23_P761	PSMB4	0.0574866	0.596151
P22695	A_23_P118002	UQCRC2	0.0636778	0.599413
Q13085	A_23_P141434	ACACA	-0.200082	0.610767
Q13085	A_32_P215318	ACACA	0.037371	0.610767
P42126	A_23_P163647	DCI	-0.0365122	0.619912
P35268	A_24_P849801	RPL22	0.144354	0.622807
P35268	A_23_P115460	RPL22	0.0434932	0.622807
P35268	A_32_P210252	RPL22	-0.00613716	0.622807
Q6PCE3	A_32_P122703	PGM2L1	0.23278	0.624073
Q6PCE3	A_23_P396765	PGM2L1	0.380802	0.624073
Q96RT1	A_23_P30175	ERBB2IP	0.278277	0.626025
Q14151	A_24_P111009	SAFB2	0.0225065	0.631747
Q14151	A_23_P27894	SAFB2	-0.016627	0.631747
P17612	A_24_P399630	PRKACA	-0.0791743	0.634288
Q9H583	A_23_P103628	HEATR1	-0.00408058	0.649432
P49354	A_23_P24926	FNTA	0.181919	0.657508
Q9UHP3	A_23_P256676	USP25	0.134923	0.657525
Q9UHP3	A_24_P139208	USP25	0.0657392	0.657525
P49593	A_24_P125894	PPM1F	0.0171207	0.670047
P49593	A_23_P57413	PPM1F	-0.0327292	0.670047
Q15631	A_23_P28105	TSN	0.0153795	0.724823
Q15631	A_24_P242820	TSN	0.00291792	0.724823
P49750	A_24_P119374	YLPM1	0.0887928	0.734051
P49750	A_24_P920170	YLPM1	0.213362	0.734051
P49750	A_24_P306094	YLPM1	-0.0089826	0.734051
Q96EP5	A_23_P165247	DAZAP1	0.0468259	0.735834
Q5VYK3	A_23_P146431	KIAA0368	-0.100977	0.79426
Q15363	A_23_P36445	TMED2	-0.0800567	0.816115
Q15363	A_23_P36448	TMED2	-0.107512	0.816115
O43169	A_23_P206697	CYB5B	-0.0518051	0.851384
Q9UHD8	A_24_P147910	SEPT9	0.346056	0.872365
Q9UHD8	A_23_P106973	SEPT9	0.210093	0.872365
P53992	A_24_P255338	SEC24C	0.535282	0.973821
P23258	A_23_P152768	TUBG1	-0.284464	1.26593
P23258	A_23_P78014	TUBG2	-0.171689	1.26593
P60891	A_23_P95764	PRPS1	-0.182951	1.26699
O43491	A_23_P134109	EPB41L2	-0.00958218	1.28258
Q9NVS9	A_23_P89708	PNPO	-0.25187	1.28734
P53004	A_23_P71148	BLVRA	-0.0792615	1.98534
P09601	A_23_P120883	HMOX1	2.31469	2.02675
Q9NWT1	A_23_P122674	PAK1IP1	-0.0507888	2.02987
Q9Y3E1	A_23_P344451	HDGFRP3	-0.137207	3.28358
Notes:
1. We are confident that BCLAF1 is repressed by miR-K5. We note that the western blot measures total steady-state levels of the protein, but the pSILAC data measures the amount of newly synthesized protein. We went back to the raw data and found multiple peptide pairs were assigned to BCLAF1 in the mass spec data. One of the smaller peptides assigned to BCLAF1 was VFLLDR, but BCLAF1 was not the t…
