# Supplementary material for: Proteomic Screening of Human Targets of Viral microRNAs Reveals Functions Associated with Immune Evasion and Angiogenesis
Source: PLoS Pathog. 2013 Sep 5;9(9):e1003584. doi: 10.1371/journal.ppat.1003584 (PMC3764211; doi:10.1371/journal.ppat.1003584)
Supplement: Table S2 — RNA and protein expression changes with seed matching data. The microarray and pSILAC data from Table S1 was integrated with output from TargetScan v5.0 (http://www.targetscan.org/vert_50/). The transcript sequence bases with predicted targets of KSHV miRNAs are shown with references to the multiple sequence alignment (MSA_start) and the human 3′UTR (UTR_start) sequences. The sequence files are available on the TargetScan website. (XLS) [file ppat.1003584.s007.xls]

## Sheet: 052113 Table S2 RNA prot target
Ensembl.Gene.ID	Agilent.WholeGenome	Uniprot	GeneSymbol	foldchange.rna.log2	foldchange.protein.log2	Genebank_ID	miRNA_family_ID	species_ID	MSA_start	MSA_end	UTR_start	UTR_end	Site_type
ENSG00000002549	A_23_P18604	P28838	LAP3	-0.0433685	0.278439	NM_015907	NA	NA	NA	NA	NA	NA	NA
ENSG00000002586	A_23_P217510	P14209	CD99	0.0631831	-0.112561	NM_002414	m12-1	9606	341	347	283	289	m8
ENSG00000002834	A_23_P89187	Q14847	LASP1	0.0470625	-0.214535	NM_006148	m12-2	9606	3267	3274	2443	2449	m8
ENSG00000002834	A_23_P89187	Q14847	LASP1	0.0470625	-0.214535	NM_006148	m12-7	9606	3998	4004	2888	2894	1a
ENSG00000002834	A_23_P89187	Q14847	LASP1	0.0470625	-0.214535	NM_006148	m12-6-5p	9606	3155	3161	2346	2352	m8
ENSG00000002834	A_23_P89187	Q14847	LASP1	0.0470625	-0.214535	NM_006148	m12-3	9606	3354	3361	2501	2507	8mer
ENSG00000002834	A_23_P89187	Q14847	LASP1	0.0470625	-0.214535	NM_006148	m12-6-3	9606	3187	3193	2372	2378	m8
ENSG00000002834	A_23_P89187	Q14847	LASP1	0.0470625	-0.214535	NM_006148	m12-9	9606	579	586	345	351	m8
ENSG00000002834	A_23_P89187	Q14847	LASP1	0.0470625	-0.214535	NM_006148	m12-7	9606	677	683	421	427	m8
ENSG00000004455	A_23_P200404	P54819	AK2	-0.15619	-0.209052	NM_013411	m12-7	9606	1139	1146	797	803	8mer
ENSG00000004455	A_23_P200404	P54819	AK2	-0.15619	-0.209052	NM_013411	m12-11	9606	1962	1968	1249	1255	1a
ENSG00000004455	A_23_P200404	P54819	AK2	-0.15619	-0.209052	NM_013411	m12-10b	9606	322	333	230	236	1a
ENSG00000004455	A_23_P200404	P54819	AK2	-0.15619	-0.209052	NM_013411	m12-9star	9606	2446	2456	1627	1633	m8
ENSG00000004455	A_23_P200404	P54819	AK2	-0.15619	-0.209052	NM_013411	m12-6-3	9606	650	666	478	484	m8
ENSG00000004455	A_23_P200404	P54819	AK2	-0.15619	-0.209052	NM_013411	m12-10a	9606	25	31	23	29	m8
ENSG00000004455	A_24_P179903	P54819	AK2	-0.214092	-0.209052	NM_013411	m12-7	9606	1139	1146	797	803	8mer
ENSG00000004455	A_24_P179903	P54819	AK2	-0.214092	-0.209052	NM_013411	m12-11	9606	1962	1968	1249	1255	1a
ENSG00000004455	A_24_P179903	P54819	AK2	-0.214092	-0.209052	NM_013411	m12-10b	9606	322	333	230	236	1a
ENSG00000004455	A_24_P179903	P54819	AK2	-0.214092	-0.209052	NM_013411	m12-9star	9606	2446	2456	1627	1633	m8
ENSG00000004455	A_24_P179903	P54819	AK2	-0.214092	-0.209052	NM_013411	m12-6-3	9606	650	666	478	484	m8
ENSG00000004455	A_24_P179903	P54819	AK2	-0.214092	-0.209052	NM_013411	m12-10a	9606	25	31	23	29	m8
ENSG00000004478	A_23_P128372	Q02790	FKBP4	0.0205295	0.0866929	NM_002014	NA	NA	NA	NA	NA	NA	NA
ENSG00000004478	A_32_P71788	Q02790	FKBP4	-0.0118836	0.0866929	NM_002014	NA	NA	NA	NA	NA	NA	NA
ENSG00000005007	A_24_P194154	Q92900	UPF1	0.0364184	0.0528734	NM_002911	m12-1	9606	1096	1103	610	616	1a
ENSG00000005007	A_24_P194154	Q92900	UPF1	0.0364184	0.0528734	NM_002911	m12-10b	9606	1196	1202	695	701	m8
ENSG00000005007	A_24_P194154	Q92900	UPF1	0.0364184	0.0528734	NM_002911	m12-6-5p	9606	1305	1311	770	776	m8
ENSG00000006125	A_23_P55149	P63010	AP2B1	0.0207672	0.328352	NM_001030006	m12-6-5p	9606	254	260	228	234	m8
ENSG00000006125	A_23_P55149	P63010	AP2B1	0.0207672	0.328352	NM_001030006	m12-4-5p	9606	1995	2004	1524	1530	8mer
ENSG00000006125	A_24_P253827	P63010	AP2B1	0.13239	0.328352	NM_001030006	m12-6-5p	9606	254	260	228	234	m8
ENSG00000006125	A_24_P253827	P63010	AP2B1	0.13239	0.328352	NM_001030006	m12-4-5p	9606	1995	2004	1524	1530	8mer
ENSG00000006451	A_24_P192262	P11233	RALA	0.248678	0.405472	NM_005402	NA	NA	NA	NA	NA	NA	NA
ENSG00000006451	A_23_P168479	P11233	RALA	0.134112	0.405472	NM_005402	NA	NA	NA	NA	NA	NA	NA
ENSG00000006744	A_23_P38262	Q9BQ52	ELAC2	0.225971	-0.175863	NM_018127	NA	NA	NA	NA	NA	NA	NA
ENSG00000006744	A_23_P38254	Q9BQ52	ELAC2	0.149189	-0.175863	NM_018127	NA	NA	NA	NA	NA	NA	NA
ENSG00000007080	A_23_P342118	Q96CT7	CCDC124	0.0364635	-0.0471488	NM_138442	NA	NA	NA	NA	NA	NA	NA
ENSG00000007168	A_23_P118888	P43034	PAFAH1B1	0.00668128	0.182492	NM_000430	m12-2	9606	5231	5237	3701	3707	1a
ENSG00000007168	A_23_P118888	P43034	PAFAH1B1	0.00668128	0.182492	NM_000430	m12-1	9606	755	761	643	649	1a
ENSG00000007168	A_23_P118888	P43034	PAFAH1B1	0.00668128	0.182492	NM_000430	m12-6-3	9606	587	593	512	518	m8
ENSG00000007168	A_23_P118888	P43034	PAFAH1B1	0.00668128	0.182492	NM_000430	m12-6-5p	9606	3145	3152	2307	2313	8mer
ENSG00000007168	A_23_P118888	P43034	PAFAH1B1	0.00668128	0.182492	NM_000430	m12-4-5p	9606	2870	2880	2107	2113	1a
ENSG00000007168	A_23_P118888	P43034	PAFAH1B1	0.00668128	0.182492	NM_000430	m12-5	9606	3621	3627	2696	2702	m8
ENSG00000007168	A_23_P118888	P43034	PAFAH1B1	0.00668128	0.182492	NM_000430	m12-4-3p	9606	928	935	779	785	m8
ENSG00000007168	A_23_P118888	P43034	PAFAH1B1	0.00668128	0.182492	NM_000430	m12-1	9606	3086	3097	2265	2271	1a
ENSG00000007168	A_23_P118888	P43034	PAFAH1B1	0.00668128	0.182492	NM_000430	m12-2	9606	2554	2563	1880	1886	1a
ENSG00000007168	A_23_P118888	P43034	PAFAH1B1	0.00668128	0.182492	NM_000430	m12-1	9606	199	205	183	189	1a
ENSG00000007168	A_24_P356406	P43034	PAFAH1B1	-0.0443278	0.182492	NM_000430	m12-2	9606	5231	5237	3701	3707	1a
ENSG00000007168	A_24_P356406	P43034	PAFAH1B1	-0.0443278	0.182492	NM_000430	m12-1	9606	755	761	643	649	1a
ENSG00000007168	A_24_P356406	P43034	PAFAH1B1	-0.0443278	0.182492	NM_000430	m12-6-3	9606	587	593	512	518	m8
ENSG00000007168	A_24_P356406	P43034	PAFAH1B1	-0.0443278	0.182492	NM_000430	m12-6-5p	9606	3145	3152	2307	2313	8mer
ENSG00000007168	A_24_P356406	P43034	PAFAH1B1	-0.0443278	0.182492	NM_000430	m12-4-5p	9606	2870	2880	2107	2113	1a
ENSG00000007168	A_24_P356406	P43034	PAFAH1B1	-0.0443278	0.182492	NM_000430	m12-5	9606	3621	3627	2696	2702	m8
ENSG00000007168	A_24_P356406	P43034	PAFAH1B1	-0.0443278	0.182492	NM_000430	m12-4-3p	9606	928	935	779	785	m8
ENSG00000007168	A_24_P356406	P43034	PAFAH1B1	-0.0443278	0.182492	NM_000430	m12-1	9606	3086	3097	2265	2271	1a
ENSG00000007168	A_24_P356406	P43034	PAFAH1B1	-0.0443278	0.182492	NM_000430	m12-2	9606	2554	2563	1880	1886	1a
ENSG00000007168	A_24_P356406	P43034	PAFAH1B1	-0.0443278	0.182492	NM_000430	m12-1	9606	199	205	183	189	1a
ENSG00000008018	A_23_P156531	P20618	PSMB1	0.0682696	-0.030253	NM_002793	NA	NA	NA	NA	NA	NA	NA
ENSG00000008018	A_24_P233570	P20618	PSMB1	0.0488933	-0.030253	NM_002793	NA	NA	NA	NA	NA	NA	NA
ENSG00000008294	A_23_P356041	O60271	SPAG9	0.113395	0.039041	NM_003971	m12-1	9606	637	643	501	507	1a
ENSG00000008294	A_24_P8454	O60271	SPAG9	0.0218993	0.039041	NM_003971	m12-1	9606	637	643	501	507	1a
ENSG00000008294	A_24_P942469	O60271	SPAG9	0.0761428	0.039041	NM_003971	m12-1	9606	637	643	501	507	1a
ENSG00000008294	A_24_P365025	O60271	SPAG9	0.0360546	0.039041	NM_003971	m12-1	9606	637	643	501	507	1a
ENSG00000008952	A_24_P285880	Q99442	SEC62	0.185558	-0.178207	NM_003262	m12-4-5p	9606	799	805	564	570	m8
ENSG00000008952	A_24_P285880	Q99442	SEC62	0.185558	-0.178207	NM_003262	m12-2	9606	309	315	224	230	1a
ENSG00000008952	A_24_P285880	Q99442	SEC62	0.185558	-0.178207	NM_003262	m12-10a	9606	1106	1112	789	795	m8
ENSG00000008952	A_24_P285880	Q99442	SEC62	0.185558	-0.178207	NM_003262	m12-1	9606	2246	2260	1458	1464	m8
ENSG00000008952	A_24_P285880	Q99442	SEC62	0.185558	-0.178207	NM_003262	m12-4-3p	9606	1584	1590	1068	1074	1a
ENSG00000008952	A_24_P285880	Q99442	SEC62	0.185558	-0.178207	NM_003262	m12-10a	9606	775	785	553	559	m8
ENSG00000008952	A_24_P285880	Q99442	SEC62	0.185558	-0.178207	NM_003262	m12-9star	9606	6434	6441	4533	4539	8mer
ENSG00000008952	A_24_P285880	Q99442	SEC62	0.185558	-0.178207	NM_003262	m12-9	9606	2625	2631	1742	1748	m8
ENSG00000008952	A_24_P285880	Q99442	SEC62	0.185558	-0.178207	NM_003262	m12-10a	9606	4195	4202	2809	2815	m8
ENSG00000008952	A_24_P285880	Q99442	SEC62	0.185558	-0.178207	NM_003262	m12-6-3	9606	5524	5550	3823	3829	m8
ENSG00000008952	A_24_P285880	Q99442	SEC62	0.185558	-0.178207	NM_003262	m12-4-3p	9606	1034	1040	722	728	m8
ENSG00000008952	A_24_P285880	Q99442	SEC62	0.185558	-0.178207	NM_003262	m12-6-5p	9606	3290	3296	2158	2164	m8
ENSG00000008952	A_24_P285880	Q99442	SEC62	0.185558	-0.178207	NM_003262	m12-6-5p	9606	3807	3815	2519	2525	8mer
ENSG00000008952	A_24_P285880	Q99442	SEC62	0.185558	-0.178207	NM_003262	m12-4-5p	9606	2358	2364	1535	1541	1a
ENSG00000008952	A_23_P144224	Q99442	SEC62	0.10866	-0.178207	NM_003262	m12-4-5p	9606	799	805	564	570	m8
ENSG00000008952	A_23_P144224	Q99442	SEC62	0.10866	-0.178207	NM_003262	m12-2	9606	309	315	224	230	1a
ENSG00000008952	A_23_P144224	Q99442	SEC62	0.10866	-0.178207	NM_003262	m12-10a	9606	1106	1112	789	795	m8
ENSG00000008952	A_23_P144224	Q99442	SEC62	0.10866	-0.178207	NM_003262	m12-1	9606	2246	2260	1458	1464	m8
ENSG00000008952	A_23_P144224	Q99442	SEC62	0.10866	-0.178207	NM_003262	m12-4-3p	9606	1584	1590	1068	1074	1a
ENSG00000008952	A_23_P144224	Q99442	SEC62	0.10866	-0.178207	NM_003262	m12-10a	9606	775	785	553	559	m8
ENSG00000008952	A_23_P144224	Q99442	SEC62	0.10866	-0.178207	NM_003262	m12-9star	9606	6434	6441	4533	4539	8mer
ENSG00000008952	A_23_P144224	Q99442	SEC62	0.10866	-0.178207	NM_003262	m12-9	9606	2625	2631	1742	1748	m8
ENSG00000008952	A_23_P144224	Q99442	SEC62	0.10866	-0.178207	NM_003262	m12-10a	9606	4195	4202	2809	2815	m8
ENSG00000008952	A_23_P144224	Q99442	SEC62	0.10866	-0.178207	NM_003262	m12-6-3	9606	5524	5550	3823	3829	m8
ENSG00000008952	A_23_P144224	Q99442	SEC62	0.10866	-0.178207	NM_003262	m12-4-3p	9606	1034	1040	722	728	m8
ENSG00000008952	A_23_P144224	Q99442	SEC62	0.10866	-0.178207	NM_003262	m12-6-5p	9606	3290	3296	2158	2164	m8
ENSG00000008952	A_23_P144224	Q99442	SEC62	0.10866	-0.178207	NM_003262	m12-6-5p	9606	3807	3815	2519	2525	8mer
ENSG00000008952	A_23_P144224	Q99442	SEC62	0.10866	-0.178207	NM_003262	m12-4-5p	9606	2358	2364	1535	1541	1a
ENSG00000008952	A_23_P357856	Q99442	SEC62	0.0302218	-0.178207	NM_003262	m12-4-5p	9606	799	805	564	570	m8
ENSG00000008952	A_23_P357856	Q99442	SEC62	0.0302218	-0.178207	NM_003262	m12-2	9606	309	315	224	230	1a
ENSG00000008952	A_23_P357856	Q99442	SEC62	0.0302218	-0.178207	NM_003262	m12-10a	9606	1106	1112	789	795	m8
ENSG00000008952	A_23_P357856	Q99442	SEC62	0.0302218	-0.178207	NM_003262	m12-1	9606	2246	2260	1458	1464	m8
ENSG00000008952	A_23_P357856	Q99442	SEC62	0.0302218	-0.178207	NM_003262	m12-4-3p	9606	1584	1590	1068	1074	1a
ENSG00000008952	A_23_P357856	Q99442	SEC62	0.0302218	-0.178207	NM_003262	m12-10a	9606	775	785	553	559	m8
ENSG00000008952	A_23_P357856	Q99442	SEC62	0.0302218	-0.178207	NM_003262	m12-9star	9606	6434	6441	4533	4539	8mer
ENSG00000008952	A_23_P357856	Q99442	SEC62	0.0302218	-0.178207	NM_003262	m12-9	9606	2625	2631	1742	1748	m8
ENSG00000008952	A_23_P357856	Q99442	SEC62	0.0302218	-0.178207	NM_003262	m12-10a	9606	4195	4202	2809	2815	m8
ENSG00000008952	A_23_P357856	Q99442	SEC62	0.0302218	-0.178207	NM_003262	m12-6-3	9606	5524	5550	3823	3829	m8
ENSG00000008952	A_23_P357856	Q99442	SEC62	0.0302218	-0.178207	NM_003262	m12-4-3p	9606	1034	1040	722	728	m8
ENSG00000008952	A_23_P357856	Q99442	SEC62	0.0302218	-0.178207	NM_003262	m12-6-5p	9606	3290	3296	2158	2164	m8
ENSG00000008952	A_23_P357856	Q99442	SEC62	0.0302218	-0.178207	NM_003262	m12-6-5p	9606	3807	3815	2519	2525	8mer
ENSG00000008952	A_23_P357856	Q99442	SEC62	0.0302218	-0.178207	NM_003262	m12-4-5p	9606	2358	2364	1535	1541	1a
ENSG00000011052	A_23_P141405	O60361	NME2	-0.0364384	0.0149905	NM_001018137	NA	NA	NA	NA	NA	NA	NA
ENSG00000011052	A_23_P141405	O60361	NME2	-0.0364384	0.0149905	NM_001018136	NA	NA	NA	NA	NA	NA	NA
ENSG00000011052	A_23_P398005	O60361	NME2P1	-0.0062765	0.0149905	NM_001018137	NA	NA	NA	NA	NA	NA	NA
ENSG00000011052	A_23_P398005	O60361	NME2P1	-0.0062765	0.0149905	NM_001018136	NA	NA	NA	NA	NA	NA	NA
ENSG00000011243	A_23_P153767	Q9ULX6	AKAP8L	0.244705	0.0923131	NM_014371	NA	NA	NA	NA	NA	NA	NA
ENSG00000011260	A_23_P130020	Q9Y5J1	UTP18	-0.0391296	0.0725436	NM_016001	NA	NA	NA	NA	NA	NA	NA
ENSG00000011485	A_23_P153583	P53041	PPP5C	-0.0306095	0.491189	NM_006247	m12-9star	9606	318	324	222	228	m8
ENSG00000013275	A_24_P91310	P43686	PSMC4	0.105198	-0.0795054	NM_006503	NA	NA	NA	NA	NA	NA	NA
ENSG00000013364	A_23_P88819	Q14764	MVP	0.178686	0.195324	NM_005115	NA	NA	NA	NA	NA	NA	NA
ENSG00000013583	A_23_P117082	Q9NRV9	HEBP1	0.0901015	0.289011	NM_015987	m12-3	9606	467	473	344	350	1a
ENSG00000013583	A_23_P117082	Q9NRV9	HEBP1	0.0901015	0.289011	NM_015987	m12-5	9606	254	260	212	218	m8
ENSG00000014123	A_23_P30956	O94874	KIAA0776	0.00749407	0.286123	NM_015323	m12-11	9606	2459	2465	1573	1579	1a
ENSG00000014123	A_23_P30956	O94874	KIAA0776	0.00749407	0.286123	NM_015323	m12-4-3p	9606	2800	2814	1762	1768	1a
ENSG00000014641	A_23_P101950	P40925	MDH1	-0.0960649	0.258346	NM_005917	NA	NA	NA	NA	NA	NA	NA
ENSG00000015568	A_32_P89371	P49792	RGPD5	0.0921154	-0.0149398	NM_005054	m12-5	9606	1	8	1	7	8mer
ENSG00000015568	A_32_P89371	P49792	RGPD5	0.0921154	-0.0149398	NM_005054	m12-6-5p	9606	1707	1714	1385	1391	8mer
ENSG00000015568	A_32_P89371	P49792	RGPD5	0.0921154	-0.0149398	NM_005054	m12-9star	9606	1619	1625	1316	1322	m8
ENSG00000018510	A_24_P902100	O00116	AGPS	-0.152278	0.0292272	NM_003659	m12-4-3p	9606	1110	1116	697	703	1a
ENSG00000018510	A_24_P902100	O00116	AGPS	-0.152278	0.0292272	NM_003659	m12-6-5p	9606	457	463	283	289	m8
ENSG00000018510	A_24_P902100	O00116	AGPS	-0.152278	0.0292272	NM_003659	m12-4-5p	9606	1822	1828	1186	1192	1a
ENSG00000018510	A_23_P368645	O00116	AGPS	-0.0899782	0.0292272	NM_003659	m12-4-3p	9606	1110	1116	697	703	1a
ENSG00000018510	A_23_P368645	O00116	AGPS	-0.0899782	0.0292272	NM_003659	m12-6-5p	9606	457	463	283	289	m8
ENSG00000018510	A_23_P368645	O00116	AGPS	-0.0899782	0.0292272	NM_003659	m12-4-5p	9606	1822	1828	1186	1192	1a
ENSG00000018510	A_32_P27706	O00116	AGPS	0.0327931	0.0292272	NM_003659	m12-4-3p	9606	1110	1116	697	703	1a
ENSG00000018510	A_32_P27706	O00116	AGPS	0.0327931	0.0292272	NM_003659	m12-6-5p	9606	457	463	283	289	m8
ENSG00000018510	A_32_P27706	O00116	AGPS	0.0327931	0.0292272	NM_003659	m12-4-5p	9606	1822	1828	1186	1192	1a
ENSG00000021776	A_24_P316305	O60306	AQR	0.105378	0.179981	NM_014691	NA	NA	NA	NA	NA	NA	NA
ENSG00000021776	A_24_P280378	O60306	AQR	0.0505468	0.179981	NM_014691	NA	NA	NA	NA	NA	NA	NA
ENSG00000023191	A_24_P415601	P13489	RNH1	0.0789883	0.107873	NM_002939	m12-6-5p	9606	10	41	10	16	m8
ENSG00000023191	A_23_P202672	P13489	RNH1	0.0606062	0.107873	NM_002939	m12-6-5p	9606	10	41	10	16	m8
ENSG00000023318	A_23_P380092	Q9BS26	ERP44	-0.0753655	-0.0575004	NM_015051	m12-1	9606	364	374	248	254	8mer
ENSG00000023318	A_23_P380092	Q9BS26	ERP44	-0.0753655	-0.0575004	NM_015051	m12-9star	9606	3737	3744	2886	2892	8mer
ENSG00000023318	A_23_P380092	Q9BS26	ERP44	-0.0753655	-0.0575004	NM_015051	m12-6-3	9606	2635	2641	1966	1972	1a
ENSG00000023318	A_23_P380092	Q9BS26	ERP44	-0.0753655	-0.0575004	NM_015051	m12-1	9606	2267	2273	1652	1658	m8
ENSG00000023318	A_23_P380092	Q9BS26	ERP44	-0.0753655	-0.0575004	NM_015051	m12-2	9606	1435	1441	992	998	1a
ENSG00000023318	A_23_P380092	Q9BS26	ERP44	-0.0753655	-0.0575004	NM_015051	m12-11	9606	3034	3040	2337	2343	m8
ENSG00000023318	A_23_P373927	Q9BS26	ERP44	0.00871033	-0.0575004	NM_015051	m12-1	9606	364	374	248	254	8mer
ENSG00000023318	A_23_P373927	Q9BS26	ERP44	0.00871033	-0.0575004	NM_015051	m12-9star	9606	3737	3744	2886	2892	8mer
ENSG00000023318	A_23_P373927	Q9BS26	ERP44	0.00871033	-0.0575004	NM_015051	m12-6-3	9606	2635	2641	1966	1972	1a
ENSG00000023318	A_23_P373927	Q9BS26	ERP44	0.00871033	-0.0575004	NM_015051	m12-1	9606	2267	2273	1652	1658	m8
ENSG00000023318	A_23_P373927	Q9BS26	ERP44	0.00871033	-0.0575004	NM_015051	m12-2	9606	1435	1441	992	998	1a
ENSG00000023318	A_23_P373927	Q9BS26	ERP44	0.00871033	-0.0575004	NM_015051	m12-11	9606	3034	3040	2337	2343	m8
ENSG00000023909	A_32_P177953	P48507	GCLM	-0.10567	0.28787	NM_002061	m12-1	9606	1656	1662	1243	1249	m8
ENSG00000023909	A_32_P177953	P48507	GCLM	-0.10567	0.28787	NM_002061	m12-1	9606	145	165	77	83	8mer
ENSG00000023909	A_32_P177953	P48507	GCLM	-0.10567	0.28787	NM_002061	m12-1	9606	2297	2303	1846	1852	m8
ENSG00000023909	A_32_P177953	P48507	GCLM	-0.10567	0.28787	NM_002061	m12-4-5p	9606	887	899	576	582	m8
ENSG00000023909	A_32_P177953	P48507	GCLM	-0.10567	0.28787	NM_002061	m12-9star	9606	730	737	488	494	8mer
ENSG00000023909	A_32_P177953	P48507	GCLM	-0.10567	0.28787	NM_002061	m12-1	9606	41	70	21	27	m8
ENSG00000023909	A_32_P177953	P48507	GCLM	-0.10567	0.28787	NM_002061	m12-1	9606	2162	2168	1712	1718	m8
ENSG00000023909	A_32_P177953	P48507	GCLM	-0.10567	0.28787	NM_002061	m12-4-3p	9606	920	926	600	606	m8
ENSG00000023909	A_32_P177953	P48507	GCLM	-0.10567	0.28787	NM_002061	m12-1	9606	1788	1794	1375	1381	m8
ENSG00000023909	A_23_P103996	P48507	GCLM	0.101291	0.28787	NM_002061	m12-1	9606	1656	1662	1243	1249	m8
ENSG00000023909	A_23_P103996	P48507	GCLM	0.101291	0.28787	NM_002061	m12-1	9606	145	165	77	83	8mer
ENSG00000023909	A_23_P103996	P48507	GCLM	0.101291	0.28787	NM_002061	m12-1	9606	2297	2303	1846	1852	m8
ENSG00000023909	A_23_P103996	P48507	GCLM	0.101291	0.28787	NM_002061	m12-4-5p	9606	887	899	576	582	m8
ENSG00000023909	A_23_P103996	P48507	GCLM	0.101291	0.28787	NM_002061	m12-9star	9606	730	737	488	494	8mer
ENSG00000023909	A_23_P103996	P48507	GCLM	0.101291	0.28787	NM_002061	m12-1	9606	41	70	21	27	m8
ENSG00000023909	A_23_P103996	P48507	GCLM	0.101291	0.28787	NM_002061	m12-1	9606	2162	2168	1712	1718	m8
ENSG00000023909	A_23_P103996	P48507	GCLM	0.101291	0.28787	NM_002061	m12-4-3p	9606	920	926	600	606	m8
ENSG00000023909	A_23_P103996	P48507	GCLM	0.101291	0.28787	NM_002061	m12-1	9606	1788	1794	1375	1381	m8
ENSG00000024422	A_23_P119390	Q9NZN4	EHD2	-0.0197997	-0.11015	NM_014601	m12-9star	9606	1311	1318	970	976	8mer
ENSG00000024422	A_23_P119390	Q9NZN4	EHD2	-0.0197997	-0.11015	NM_014601	m12-10b	9606	742	748	542	548	m8
ENSG00000024422	A_23_P119390	Q9NZN4	EHD2	-0.0197997	-0.11015	NM_014601	m12-9	9606	1078	1087	761	767	m8
ENSG00000024422	A_23_P119390	Q9NZN4	EHD2	-0.0197997	-0.11015	NM_014601	m12-9star	9606	2105	2111	1599	1605	1a
ENSG00000024422	A_23_P119390	Q9NZN4	EHD2	-0.0197997	-0.11015	NM_014601	m12-9star	9606	2165	2171	1638	1644	1a
ENSG00000024422	A_24_P156113	Q9NZN4	EHD2	0.164506	-0.11015	NM_014601	m12-9star	9606	1311	1318	970	976	8mer
ENSG00000024422	A_24_P156113	Q9NZN4	EHD2	0.164506	-0.11015	NM_014601	m12-10b	9606	742	748	542	548	m8
ENSG00000024422	A_24_P156113	Q9NZN4	EHD2	0.164506	-0.11015	NM_014601	m12-9	9606	1078	1087	761	767	m8
ENSG00000024422	A_24_P156113	Q9NZN4	EHD2	0.164506	-0.11015	NM_014601	m12-9star	9606	2105	2111	1599	1605	1a
ENSG00000024422	A_24_P156113	Q9NZN4	EHD2	0.164506	-0.11015	NM_014601	m12-9star	9606	2165	2171	1638	1644	1a
ENSG00000026025	A_23_P161194	P08670	VIM	0.182283	-0.0627341	NM_003380	NA	NA	NA	NA	NA	NA	NA
ENSG00000028528	A_23_P49033	Q13596	SNX1	0.140723	0.482975	NM_003099	m12-9	9606	4234	4240	3257	3263	m8
ENSG00000028528	A_23_P49033	Q13596	SNX1	0.140723	0.482975	NM_003099	m12-9star	9606	4209	4215	3232	3238	1a
ENSG00000028528	A_23_P49033	Q13596	SNX1	0.140723	0.482975	NM_003099	m12-11	9606	2620	2626	2003	2009	m8
ENSG00000028528	A_23_P49033	Q13596	SNX1	0.140723	0.482975	NM_003099	m12-6-3	9606	1966	1972	1480	1486	1a
ENSG00000028528	A_23_P49033	Q13596	SNX1	0.140723	0.482975	NM_003099	m12-6-5p	9606	1507	1514	1208	1214	8mer
ENSG00000028528	A_23_P49033	Q13596	SNX1	0.140723	0.482975	NM_003099	m12-9star	9606	4904	4910	3865	3871	m8
ENSG00000028528	A_23_P49033	Q13596	SNX1	0.140723	0.482975	NM_003099	m12-9star	9606	4072	4079	3095	3101	8mer
ENSG00000028528	A_23_P49033	Q13596	SNX1	0.140723	0.482975	NM_003099	m12-9star	9606	5760	5766	4574	4580	m8
ENSG00000028528	A_23_P49033	Q13596	SNX1	0.140723	0.482975	NM_003099	m12-2	9606	5844	5850	4657	4663	m8
ENSG00000028528	A_23_P49033	Q13596	SNX1	0.140723	0.482975	NM_003099	m12-2	9606	6883	6889	5559	5565	m8
ENSG00000028528	A_23_P49033	Q13596	SNX1	0.140723	0.482975	NM_003099	m12-6-5p	9606	6123	6133	4923	4929	1a
ENSG00000028528	A_23_P49033	Q13596	SNX1	0.140723	0.482975	NM_003099	m12-1	9606	2139	2145	1642	1648	1a
ENSG00000028528	A_23_P49033	Q13596	SNX1	0.140723	0.482975	NM_003099	m12-6-5p	9606	651	657	517	523	m8
ENSG00000028528	A_23_P49033	Q13596	SNX1	0.140723	0.482975	NM_003099	m12-5	9606	113	119	84	90	m8
ENSG00000029363	A_23_P111343	Q9NYF8	BCLAF1	-0.0778874	0.498428	NM_001077440	m12-11	9606	2495	2502	1606	1612	1a
ENSG00000029363	A_23_P111343	Q9NYF8	BCLAF1	-0.0778874	0.498428	NM_001077440	m12-3	9606	1861	1879	1177	1183	1a
ENSG00000029363	A_23_P111343	Q9NYF8	BCLAF1	-0.0778874	0.498428	NM_001077440	m12-5	9606	3513	3520	2284	2290	8mer
ENSG00000029363	A_23_P111343	Q9NYF8	BCLAF1	-0.0778874	0.498428	NM_001077440	m12-5	9606	1250	1256	826	832	1a
ENSG00000029363	A_24_P89512	Q9NYF8	BCLAF1	-0.0460915	0.498428	NM_001077440	m12-11	9606	2495	2502	1606	1612	1a
ENSG00000029363	A_24_P89512	Q9NYF8	BCLAF1	-0.0460915	0.498428	NM_001077440	m12-3	9606	1861	1879	1177	1183	1a
ENSG00000029363	A_24_P89512	Q9NYF8	BCLAF1	-0.0460915	0.498428	NM_001077440	m12-5	9606	3513	3520	2284	2290	8mer
ENSG00000029363	A_24_P89512	Q9NYF8	BCLAF1	-0.0460915	0.498428	NM_001077440	m12-5	9606	1250	1256	826	832	1a
ENSG00000031823	A_23_P310331	Q9H6Z4	RANBP3	0.13011	-0.12478	NM_003624	m12-3	9606	232	238	174	180	m8
ENSG00000031823	A_23_P310331	Q9H6Z4	RANBP3	0.13011	-0.12478	NM_003624	m12-6-3	9606	1280	1287	879	885	1a
ENSG00000031823	A_23_P310331	Q9H6Z4	RANBP3	0.13011	-0.12478	NM_003624	m12-6-5p	9606	27	33	26	32	m8
ENSG00000033178	A_24_P166144	A0AVT1	UBA6	-0.0122182	0.203329	NM_018227	m12-4-5p	9606	2517	2523	1898	1904	1a
ENSG00000033178	A_24_P166144	A0AVT1	UBA6	-0.0122182	0.203329	NM_018227	m12-9	9606	1533	1539	1122	1128	1a
ENSG00000033178	A_24_P166144	A0AVT1	UBA6	-0.0122182	0.203329	NM_018227	m12-10a	9606	1537	1543	1126	1132	m8
ENSG00000033178	A_24_P166144	A0AVT1	UBA6	-0.0122182	0.203329	NM_018227	m12-3	9606	1014	1021	717	723	8mer
ENSG00000033178	A_24_P166144	A0AVT1	UBA6	-0.0122182	0.203329	NM_018227	m12-1	9606	1542	1550	1131	1137	1a
ENSG00000033178	A_24_P166144	A0AVT1	UBA6	-0.0122182	0.203329	NM_018227	m12-6-3	9606	1966	1982	1427	1433	1a
ENSG00000033178	A_24_P166144	A0AVT1	UBA6	-0.0122182	0.203329	NM_018227	m12-5	9606	606	612	432	438	m8
ENSG00000033178	A_23_P218905	A0AVT1	UBA6	-0.137598	0.203329	NM_018227	m12-4-5p	9606	2517	2523	1898	1904	1a
ENSG00000033178	A_23_P218905	A0AVT1	UBA6	-0.137598	0.203329	NM_018227	m12-9	9606	1533	1539	1122	1128	1a
ENSG00000033178	A_23_P218905	A0AVT1	UBA6	-0.137598	0.203329	NM_018227	m12-10a	9606	1537	1543	1126	1132	m8
ENSG00000033178	A_23_P218905	A0AVT1	UBA6	-0.137598	0.203329	NM_018227	m12-3	9606	1014	1021	717	723	8mer
ENSG00000033178	A_23_P218905	A0AVT1	UBA6	-0.137598	0.203329	NM_018227	m12-1	9606	1542	1550	1131	1137	1a
ENSG00000033178	A_23_P218905	A0AVT1	UBA6	-0.137598	0.203329	NM_018227	m12-6-3	9606	1966	1982	1427	1433	1a
ENSG00000033178	A_23_P218905	A0AVT1	UBA6	-0.137598	0.203329	NM_018227	m12-5	9606	606	612	432	438	m8
ENSG00000035403	A_24_P47182	P18206	VCL	0.110757	0.168259	NM_003373	m12-4-3p	9606	355	361	207	213	m8
ENSG00000035403	A_24_P47182	P18206	VCL	0.110757	0.168259	NM_003373	m12-9star	9606	157	165	83	89	1a
ENSG00000035403	A_24_P47182	P18206	VCL	0.110757	0.168259	NM_003373	m12-6-5p	9606	1674	1683	1206	1212	8mer
ENSG00000035403	A_24_P47182	P18206	VCL	0.110757	0.168259	NM_003373	m12-3	9606	2153	2159	1529	1535	m8
ENSG00000035403	A_24_P47182	P18206	VCL	0.110757	0.168259	NM_003373	m12-1	9606	1729	1735	1239	1245	m8
ENSG00000035403	A_24_P47182	P18206	VCL	0.110757	0.168259	NM_003373	m12-10a	9606	470	476	303	309	1a
ENSG00000035403	A_23_P202280	P18206	VCL	0.0816331	0.168259	NM_003373	m12-4-3p	9606	355	361	207	213	m8
ENSG00000035403	A_23_P202280	P18206	VCL	0.0816331	0.168259	NM_003373	m12-9star	9606	157	165	83	89	1a
ENSG00000035403	A_23_P202280	P18206	VCL	0.0816331	0.168259	NM_003373	m12-6-5p	9606	1674	1683	1206	1212	8mer
ENSG00000035403	A_23_P202280	P18206	VCL	0.0816331	0.168259	NM_003373	m12-3	9606	2153	2159	1529	1535	m8
ENSG00000035403	A_23_P202280	P18206	VCL	0.0816331	0.168259	NM_003373	m12-1	9606	1729	1735	1239	1245	m8
ENSG00000035403	A_23_P202280	P18206	VCL	0.0816331	0.168259	NM_003373	m12-10a	9606	470	476	303	309	1a
ENSG00000035687	A_23_P859	P30520	ADSS	-0.0529586	-0.132048	NM_001126	m12-2	9606	211	217	115	121	m8
ENSG00000035687	A_23_P859	P30520	ADSS	-0.0529586	-0.132048	NM_001126	m12-6-5p	9606	729	735	532	538	1a
ENSG00000035687	A_23_P859	P30520	ADSS	-0.0529586	-0.132048	NM_001126	m12-1	9606	652	658	478	484	1a
ENSG00000035687	A_23_P859	P30520	ADSS	-0.0529586	-0.132048	NM_001126	m12-9star	9606	766	772	566	572	1a
ENSG00000035687	A_23_P201432	P30520	ADSS	0.0211074	-0.132048	NM_001126	m12-2	9606	211	217	115	121	m8
ENSG00000035687	A_23_P201432	P30520	ADSS	0.0211074	-0.132048	NM_001126	m12-6-5p	9606	729	735	532	538	1a
ENSG00000035687	A_23_P201432	P30520	ADSS	0.0211074	-0.132048	NM_001126	m12-1	9606	652	658	478	484	1a
ENSG00000035687	A_23_P201432	P30520	ADSS	0.0211074	-0.132048	NM_001126	m12-9star	9606	766	772	566	572	1a
ENSG00000037042	A_23_P78014	P23258	TUBG2	-0.171689	1.26593	NM_016437	NA	NA	NA	NA	NA	NA	NA
ENSG00000037241	A_32_P205553	Q9UNX3	RPL26L1	-0.0637186	-0.0861922	NM_016093	m12-1	9606	179	185	116	122	1a
ENSG00000037241	A_24_P106306	Q9UNX3	RPL26L1	-0.0962754	-0.0861922	NM_016093	m12-1	9606	179	185	116	122	1a
ENSG00000037474	A_23_P7423	Q08J23	NSUN2	-0.583653	-0.15707	NM_017755	m12-9star	9606	434	440	263	269	1a
ENSG00000037474	A_23_P7423	Q08J23	NSUN2	-0.583653	-0.15707	NM_017755	m12-7	9606	1017	1024	647	653	m8
ENSG00000037474	A_23_P7423	Q08J23	NSUN2	-0.583653	-0.15707	NM_017755	m12-9star	9606	409	415	241	247	m8
ENSG00000037474	A_23_P7423	Q08J23	NSUN2	-0.583653	-0.15707	NM_017755	m12-7	9606	215	255	131	137	8mer
ENSG00000037474	A_23_P7423	Q08J23	NSUN2	-0.583653	-0.15707	NM_017755	m12-1	9606	158	176	95	101	8mer
ENSG00000037897	A_23_P47788	Q9UBP6	METTL1	-0.215876	0.185602	NM_005371	NA	NA	NA	NA	NA	NA	NA
ENSG00000037897	A_23_P47790	Q9UBP6	METTL1	-0.139127	0.185602	NM_005371	NA	NA	NA	NA	NA	NA	NA
ENSG00000038274	A_24_P243347	Q9NZL9	MAT2B	0.433349	0.280562	NM_013283	NA	NA	NA	NA	NA	NA	NA
ENSG00000038274	A_23_P81408	Q9NZL9	MAT2B	0.477201	0.280562	NM_013283	NA	NA	NA	NA	NA	NA	NA
ENSG00000038382	A_23_P425880	O75962	TRIO	0.0104792	0.0605313	NM_007118	m12-1	9606	1251	1257	800	806	1a
ENSG00000038382	A_23_P425880	O75962	TRIO	0.0104792	0.0605313	NM_007118	m12-1	9606	1389	1395	902	908	m8
ENSG00000038382	A_24_P42603	O75962	TRIO	-0.106539	0.0605313	NM_007118	m12-1	9606	1251	1257	800	806	1a
ENSG00000038382	A_24_P42603	O75962	TRIO	-0.106539	0.0605313	NM_007118	m12-1	9606	1389	1395	902	908	m8
ENSG00000038382	A_24_P913431	O75962	TRIO	0.0718041	0.0605313	NM_007118	m12-1	9606	1251	1257	800	806	1a
ENSG00000038382	A_24_P913431	O75962	TRIO	0.0718041	0.0605313	NM_007118	m12-1	9606	1389	1395	902	908	m8
ENSG00000038382	A_24_P913431	O75962	TRIO	0.0718041	-0.124467	NM_007118	m12-1	9606	1251	1257	800	806	1a
ENSG00000038382	A_24_P913431	O75962	TRIO	0.0718041	-0.124467	NM_007118	m12-1	9606	1389	1395	902	908	m8
ENSG00000038382	A_24_P42603	O75962	TRIO	-0.106539	-0.124467	NM_007118	m12-1	9606	1251	1257	800	806	1a
ENSG00000038382	A_24_P42603	O75962	TRIO	-0.106539	-0.124467	NM_007118	m12-1	9606	1389	1395	902	908	m8
ENSG00000038382	A_23_P425880	O75962	TRIO	0.0104792	-0.124467	NM_007118	m12-1	9606	1251	1257	800	806	1a
ENSG00000038382	A_23_P425880	O75962	TRIO	0.0104792	-0.124467	NM_007118	m12-1	9606	1389	1395	902	908	m8
ENSG00000039123	A_23_P110661	P42285	SKIV2L2	-0.166297	-0.0910137	NM_015360	m12-11	9606	233	243	168	174	m8
ENSG00000039123	A_23_P110661	P42285	SKIV2L2	-0.166297	-0.0910137	NM_015360	m12-3	9606	23	35	13	19	8mer
ENSG00000039560	A_23_P92727	Q9P0K7	RAI14	0.01857	-0.260048	NM_015577	m12-11	9606	1970	1976	1327	1333	1a
ENSG00000039560	A_23_P92727	Q9P0K7	RAI14	0.01857	-0.260048	NM_015577	m12-7	9606	345	352	239	245	8mer
ENSG00000039560	A_23_P92727	Q9P0K7	RAI14	0.01857	-0.260048	NM_015577	m12-9star	9606	342	349	236	242	8mer
ENSG00000039560	A_23_P92727	Q9P0K7	RAI14	0.01857	-0.260048	NM_015577	m12-10b	9606	1576	1582	1039	1045	m8
ENSG00000039560	A_23_P92727	Q9P0K7	RAI14	0.01857	-0.260048	NM_015577	m12-2	9606	1419	1426	905	911	1a
ENSG00000039560	A_23_P92727	Q9P0K7	RAI14	0.01857	-0.260048	NM_015577	m12-3	9606	2412	2418	1583	1589	1a
ENSG00000041357	A_24_P124992	P25789	PSMA4	-0.010634	0.266714	NM_001102667	NA	NA	NA	NA	NA	NA	NA
ENSG00000042753	A_24_P113295	P53680	AP2S1	-0.00713195	-0.245349	NM_004069	m12-9star	9606	179	185	118	124	m8
ENSG00000044115	A_23_P58647	P35221	CTNNA1	0.127222	-0.0608835	NM_001903	m12-6-5p	9606	1071	1077	585	591	m8
ENSG00000044115	A_23_P58647	P35221	CTNNA1	0.127222	-0.0608835	NM_001903	m12-2	9606	1109	1115	621	627	m8
ENSG00000044115	A_23_P58647	P35221	CTNNA1	0.127222	-0.0608835	NM_001903	m12-10a	9606	145	151	83	89	m8
ENSG00000044574	A_24_P98411	P11021	HSPA5	-0.184338	-0.0480833	NM_005347	m12-10b	9606	1830	1837	1467	1473	8mer
ENSG00000044574	A_24_P98411	P11021	HSPA5	-0.184338	-0.0480833	NM_005347	m12-2	9606	1970	1976	1584	1590	m8
ENSG00000044574	A_24_P98411	P11021	HSPA5	-0.184338	-0.0480833	NM_005347	m12-7	9606	1268	1276	933	939	m8
ENSG00000044574	A_24_P98411	P11021	HSPA5	-0.184338	-0.0480833	NM_005347	m12-11	9606	882	888	594	600	1a
ENSG00000044574	A_24_P98411	P11021	HSPA5	-0.184338	-0.0480833	NM_005347	m12-9star	9606	1582	1588	1225	1231	m8
ENSG00000044574	A_24_P18190	P11021	HSPA5	-0.151487	-0.0480833	NM_005347	m12-10b	9606	1830	1837	1467	1473	8mer
ENSG00000044574	A_24_P18190	P11021	HSPA5	-0.151487	-0.0480833	NM_005347	m12-2	9606	1970	1976	1584	1590	m8
ENSG00000044574	A_24_P18190	P11021	HSPA5	-0.151487	-0.0480833	NM_005347	m12-7	9606	1268	1276	933	939	m8
ENSG00000044574	A_24_P18190	P11021	HSPA5	-0.151487	-0.0480833	NM_005347	m12-11	9606	882	888	594	600	1a
ENSG00000044574	A_24_P18190	P11021	HSPA5	-0.151487	-0.0480833	NM_005347	m12-9star	9606	1582	1588	1225	1231	m8
ENSG00000047410	A_24_P179611	P12270	TPR	0.0750574	0.00661074	NM_003292	m12-1	9606	5	11	5	11	1a
ENSG00000047410	A_23_P45875	P12270	TPR	0.134532	0.00661074	NM_003292	m12-1	9606	5	11	5	11	1a
ENSG00000047849	A_23_P211816	P27816	MAP4	0.226958	0.0858499	NM_030885	m12-3	9606	2945	2951	2142	2148	1a
ENSG00000047849	A_23_P211816	P27816	MAP4	0.226958	0.0858499	NM_030885	m12-10a	9606	9	15	9	15	m8
ENSG00000047849	A_23_P211816	P27816	MAP4	0.226958	0.0858499	NM_030885	m12-10b	9606	26	33	26	32	8mer
ENSG00000047849	A_23_P211816	P27816	MAP4	0.226958	0.0858499	NM_030885	m12-9star	9606	1408	1415	1144	1150	8mer
ENSG00000047849	A_23_P211816	P27816	MAP4	0.226958	0.0858499	NM_030885	m12-6-5p	9606	159	165	155	161	1a
ENSG00000047849	A_23_P211816	P27816	MAP4	0.226958	0.0858499	NM_030885	m12-9star	9606	1581	1587	1279	1285	1a
ENSG00000047849	A_23_P211816	P27816	MAP4	0.226958	0.0858499	NM_030885	m12-6-5p	9606	19	25	19	25	m8
ENSG00000047849	A_23_P211816	P27816	MAP4	0.226958	0.0858499	NM_030885	m12-6-3	9606	2004	2011	1598	1604	1a
ENSG00000047849	A_23_P211816	P27816	MAP4	0.226958	0.0858499	NM_030885	m12-3	9606	3189	3196	2322	2328	1a
ENSG00000047849	A_23_P211816	P27816	MAP4	0.226958	0.0858499	NM_030885	m12-10b	9606	483	490	417	423	1a
ENSG00000047849	A_23_P211814	P27816	MAP4	0.248806	0.0858499	NM_030885	m12-3	9606	2945	2951	2142	2148	1a
ENSG00000047849	A_23_P211814	P27816	MAP4	0.248806	0.0858499	NM_030885	m12-10a	9606	9	15	9	15	m8
ENSG00000047849	A_23_P211814	P27816	MAP4	0.248806	0.0858499	NM_030885	m12-10b	9606	26	33	26	32	8mer
ENSG00000047849	A_23_P211814	P27816	MAP4	0.248806	0.0858499	NM_030885	m12-9star	9606	1408	1415	1144	1150	8mer
ENSG00000047849	A_23_P211814	P27816	MAP4	0.248806	0.0858499	NM_030885	m12-6-5p	9606	159	165	155	161	1a
ENSG00000047849	A_23_P211814	P27816	MAP4	0.248806	0.0858499	NM_030885	m12-9star	9606	1581	1587	1279	1285	1a
ENSG00000047849	A_23_P211814	P27816	MAP4	0.248806	0.0858499	NM_030885	m12-6-5p	9606	19	25	19	25	m8
ENSG00000047849	A_23_P211814	P27816	MAP4	0.248806	0.0858499	NM_030885	m12-6-3	9606	2004	2011	1598	1604	1a
ENSG00000047849	A_23_P211814	P27816	MAP4	0.248806	0.0858499	NM_030885	m12-3	9606	3189	3196	2322	2328	1a
ENSG00000047849	A_23_P211814	P27816	MAP4	0.248806	0.0858499	NM_030885	m12-10b	9606	483	490	417	423	1a
ENSG00000048828	A_23_P32294	Q9NZB2	FAM120A	0.0656918	0.350001	NM_014612	m12-4-3p	9606	1169	1192	1003	1009	1a
ENSG00000048828	A_23_P32294	Q9NZB2	FAM120A	0.0656918	0.350001	NM_014612	m12-4-5p	9606	434	440	370	376	1a
ENSG00000048828	A_23_P32294	Q9NZB2	FAM120A	0.0656918	0.350001	NM_014612	m12-6-5p	9606	687	693	591	597	1a
ENSG00000048828	A_24_P138022	Q9NZB2	FAM120A	0.133708	0.350001	NM_014612	m12-4-3p	9606	1169	1192	1003	1009	1a
ENSG00000048828	A_24_P138022	Q9NZB2	FAM120A	0.133708	0.350001	NM_014612	m12-4-5p	9606	434	440	370	376	1a
ENSG00000048828	A_24_P138022	Q9NZB2	FAM120A	0.133708	0.350001	NM_014612	m12-6-5p	9606	687	693	591	597	1a
ENSG00000048828	A_24_P941505	Q9NZB2	FAM120A	0.110977	0.350001	NM_014612	m12-4-3p	9606	1169	1192	1003	1009	1a
ENSG00000048828	A_24_P941505	Q9NZB2	FAM120A	0.110977	0.350001	NM_014612	m12-4-5p	9606	434	440	370	376	1a
ENSG00000048828	A_24_P941505	Q9NZB2	FAM120A	0.110977	0.350001	NM_014612	m12-6-5p	9606	687	693	591	597	1a
ENSG00000049449	A_23_P203299	Q15293	RCN1	0.16389	0.124508	NM_002901	m12-7	9606	1131	1141	827	833	m8
ENSG00000049449	A_23_P203299	Q15293	RCN1	0.16389	0.124508	NM_002901	m12-10a	9606	1003	1013	721	727	1a
ENSG00000049449	A_23_P203299	Q15293	RCN1	0.16389	0.124508	NM_002901	m12-3	9606	888	895	645	651	1a
ENSG00000049449	A_23_P203299	Q15293	RCN1	0.16389	0.124508	NM_002901	m12-5	9606	653	659	452	458	1a
ENSG00000049449	A_23_P13222	Q15293	RCN1	0.158925	0.124508	NM_002901	m12-7	9606	1131	1141	827	833	m8
ENSG00000049449	A_23_P13222	Q15293	RCN1	0.158925	0.124508	NM_002901	m12-10a	9606	1003	1013	721	727	1a
ENSG00000049449	A_23_P13222	Q15293	RCN1	0.158925	0.124508	NM_002901	m12-3	9606	888	895	645	651	1a
ENSG00000049449	A_23_P13222	Q15293	RCN1	0.158925	0.124508	NM_002901	m12-5	9606	653	659	452	458	1a
ENSG00000050405	A_23_P151267	Q9UHB6	LIMA1	0.0288413	-0.0424204	NM_001113546	m12-4-3p	9606	1792	1800	990	996	m8
ENSG00000050405	A_23_P151267	Q9UHB6	LIMA1	0.0288413	-0.0424204	NM_001113546	m12-3	9606	126	139	64	70	1a
ENSG00000050405	A_23_P151267	Q9UHB6	LIMA1	0.0288413	-0.0424204	NM_001113546	m12-7	9606	1538	1544	804	810	1a
ENSG00000050405	A_23_P151267	Q9UHB6	LIMA1	0.0288413	-0.0424204	NM_001113546	m12-4-5p	9606	470	478	217	223	1a
ENSG00000052749	A_23_P24192	Q5JTH9	RRP12	-0.144753	0.301997	NM_015179	m12-5	9606	454	467	325	331	m8
ENSG00000052749	A_23_P24192	Q5JTH9	RRP12	-0.144753	0.301997	NM_015179	m12-3	9606	293	299	207	213	m8
ENSG00000053372	A_23_P35099	Q9UKD2	MRTO4	-0.278658	-0.149252	NM_016183	m12-9star	9606	1559	1565	1199	1205	1a
ENSG00000053372	A_23_P35099	Q9UKD2	MRTO4	-0.278658	-0.149252	NM_016183	m12-6-3	9606	74	102	49	55	1a
ENSG00000053372	A_23_P35099	Q9UKD2	MRTO4	-0.278658	-0.149252	NM_016183	m12-1	9606	215	223	130	136	8mer
ENSG00000053372	A_23_P35099	Q9UKD2	MRTO4	-0.278658	-0.149252	NM_016183	m12-9star	9606	1100	1106	822	828	m8
ENSG00000053372	A_23_P35099	Q9UKD2	MRTO4	-0.278658	-0.149252	NM_016183	m12-5	9606	1361	1367	1011	1017	m8
ENSG00000054118	A_24_P926367	Q9Y2W1	THRAP3	0.0473713	0.036891	NM_005119	m12-9star	9606	82	88	41	47	1a
ENSG00000054118	A_24_P926367	Q9Y2W1	THRAP3	0.0473713	0.036891	NM_005119	m12-3star	9606	237	246	136	142	1a
ENSG00000054118	A_24_P926367	Q9Y2W1	THRAP3	0.0473713	0.036891	NM_005119	m12-6-5p	9606	1237	1244	781	787	1a
ENSG00000054118	A_23_P160367	Q9Y2W1	THRAP3	0.0572618	0.036891	NM_005119	m12-9star	9606	82	88	41	47	1a
ENSG00000054118	A_23_P160367	Q9Y2W1	THRAP3	0.0572618	0.036891	NM_005119	m12-3star	9606	237	246	136	142	1a
ENSG00000054118	A_23_P160367	Q9Y2W1	THRAP3	0.0572618	0.036891	NM_005119	m12-6-5p	9606	1237	1244	781	787	1a
ENSG00000054118	A_24_P256863	Q9Y2W1	THRAP3	-0.164601	0.036891	NM_005119	m12-9star	9606	82	88	41	47	1a
ENSG00000054118	A_24_P256863	Q9Y2W1	THRAP3	-0.164601	0.036891	NM_005119	m12-3star	9606	237	246	136	142	1a
ENSG00000054118	A_24_P256863	Q9Y2W1	THRAP3	-0.164601	0.036891	NM_005119	m12-6-5p	9606	1237	1244	781	787	1a
ENSG00000055044	A_23_P154447	Q9Y2X3	NOP58	-0.110858	0.304297	NM_015934	NA	NA	NA	NA	NA	NA	NA
ENSG00000055147	A_23_P41908	Q9NRY5	FAM114A2	-0.062693	-0.0939926	NM_018691	m12-4-3p	9606	225	231	180	186	m8
ENSG00000055147	A_23_P41908	Q9NRY5	FAM114A2	-0.062693	-0.0939926	NM_018691	m12-4-3p	9606	1335	1341	978	984	m8
ENSG00000055147	A_23_P41908	Q9NRY5	FAM114A2	-0.062693	-0.0939926	NM_018691	m12-4-5p	9606	1176	1182	845	851	1a
ENSG00000055147	A_23_P41908	Q9NRY5	FAM114A2	-0.062693	-0.0939926	NM_018691	m12-4-5p	9606	1341	1347	984	990	1a
ENSG00000058272	A_24_P364412	O14974	PPP1R12A	0.165545	0.428607	NM_002480	m12-3	9606	1364	1372	954	960	1a
ENSG00000058272	A_24_P364412	O14974	PPP1R12A	0.165545	0.428607	NM_002480	m12-1	9606	1434	1445	1019	1025	1a
ENSG00000058272	A_24_P364412	O14974	PPP1R12A	0.165545	0.428607	NM_002480	m12-4-5p	9606	1082	1088	799	805	1a
ENSG00000058272	A_24_P364412	O14974	PPP1R12A	0.165545	0.428607	NM_002480	m12-6-3	9606	1732	1739	1243	1249	1a
ENSG00000058272	A_24_P364412	O14974	PPP1R12A	0.165545	0.428607	NM_002480	m12-6-5p	9606	285	292	240	246	8mer
ENSG00000058272	A_24_P364412	O14974	PPP1R12A	0.165545	0.428607	NM_002480	m12-3	9606	2063	2069	1510	1516	1a
ENSG00000058272	A_23_P204564	O14974	PPP1R12A	0.319612	0.428607	NM_002480	m12-3	9606	1364	1372	954	960	1a
ENSG00000058272	A_23_P204564	O14974	PPP1R12A	0.319612	0.428607	NM_002480	m12-1	9606	1434	1445	1019	1025	1a
ENSG00000058272	A_23_P204564	O14974	PPP1R12A	0.319612	0.428607	NM_002480	m12-4-5p	9606	1082	1088	799	805	1a
ENSG00000058272	A_23_P204564	O14974	PPP1R12A	0.319612	0.428607	NM_002480	m12-6-3	9606	1732	1739	1243	1249	1a
ENSG00000058272	A_23_P204564	O14974	PPP1R12A	0.319612	0.428607	NM_002480	m12-6-5p	9606	285	292	240	246	8mer
ENSG00000058272	A_23_P204564	O14974	PPP1R12A	0.319612	0.428607	NM_002480	m12-3	9606	2063	2069	1510	1516	1a
ENSG00000058272	A_24_P56252	O14974	PPP1R12A	0.26887	0.428607	NM_002480	m12-3	9606	1364	1372	954	960	1a
ENSG00000058272	A_24_P56252	O14974	PPP1R12A	0.26887	0.428607	NM_002480	m12-1	9606	1434	1445	1019	1025	1a
ENSG00000058272	A_24_P56252	O14974	PPP1R12A	0.26887	0.428607	NM_002480	m12-4-5p	9606	1082	1088	799	805	1a
ENSG00000058272	A_24_P56252	O14974	PPP1R12A	0.26887	0.428607	NM_002480	m12-6-3	9606	1732	1739	1243	1249	1a
ENSG00000058272	A_24_P56252	O14974	PPP1R12A	0.26887	0.428607	NM_002480	m12-6-5p	9606	285	292	240	246	8mer
ENSG00000058272	A_24_P56252	O14974	PPP1R12A	0.26887	0.428607	NM_002480	m12-3	9606	2063	2069	1510	1516	1a
ENSG00000059573	A_23_P1361	P54886	ALDH18A1	-0.00918122	-0.0844956	NM_001017423	m12-4-5p	9606	824	830	466	472	1a
ENSG00000060138	A_23_P25224	P16989	CSDA	-0.0611415	-0.235359	NM_003651	m12-10b	9606	114	121	95	101	8mer
ENSG00000060237	A_24_P769359	Q9H4A3	WNK1	0.140575	0.0822295	NM_018979	m12-3	9606	1185	1191	828	834	1a
ENSG00000060237	A_24_P769359	Q9H4A3	WNK1	0.140575	0.0822295	NM_018979	m12-11	9606	845	851	601	607	m8
ENSG00000060237	A_23_P250701	Q9H4A3	WNK1	0.150761	0.0822295	NM_018979	m12-3	9606	1185	1191	828	834	1a
ENSG00000060237	A_23_P250701	Q9H4A3	WNK1	0.150761	0.0822295	NM_018979	m12-11	9606	845	851	601	607	m8
ENSG00000060237	A_23_P84587	Q9H4A3	WNK1	-0.0258393	0.0822295	NM_018979	m12-3	9606	1185	1191	828	834	1a
ENSG00000060237	A_23_P84587	Q9H4A3	WNK1	-0.0258393	0.0822295	NM_018979	m12-11	9606	845	851	601	607	m8
ENSG00000060339	A_23_P115842	Q8IX12	CCAR1	0.142283	0.0860574	NM_018237	m12-3	9606	170	180	140	146	8mer
ENSG00000060688	A_24_P419309	Q96DI7	SNRNP40	0.00837041	0.0676576	NM_004814	m12-3	9606	459	481	275	281	1a
ENSG00000060688	A_23_P45913	Q96DI7	SNRNP40	-0.0496904	0.0676576	NM_004814	m12-3	9606	459	481	275	281	1a
ENSG00000060982	A_23_P87528	P54687	BCAT1	0.157968	-0.129439	NM_005504	m12-11	9606	3613	3619	2706	2712	1a
ENSG00000060982	A_23_P87528	P54687	BCAT1	0.157968	-0.129439	NM_005504	m12-11	9606	5577	5583	3986	3992	m8
ENSG00000060982	A_23_P87528	P54687	BCAT1	0.157968	-0.129439	NM_005504	m12-9star	9606	8864	8870	6031	6037	m8
ENSG00000060982	A_23_P87528	P54687	BCAT1	0.157968	-0.129439	NM_005504	m12-11	9606	1418	1424	1114	1120	m8
ENSG00000060982	A_23_P87528	P54687	BCAT1	0.157968	-0.129439	NM_005504	m12-11	9606	3472	3480	2572	2578	m8
ENSG00000060982	A_23_P87528	P54687	BCAT1	0.157968	-0.129439	NM_005504	m12-3	9606	9029	9042	6115	6121	1a
ENSG00000060982	A_23_P87528	P54687	BCAT1	0.157968	-0.129439	NM_005504	m12-2	9606	4824	4830	3469	3475	m8
ENSG00000060982	A_23_P87528	P54687	BCAT1	0.157968	-0.129439	NM_005504	m12-4-3p	9606	5804	5811	4125	4131	8mer
ENSG00000060982	A_23_P87528	P54687	BCAT1	0.157968	-0.129439	NM_005504	m12-5	9606	6195	6201	4474	4480	m8
ENSG00000060982	A_23_P87528	P54687	BCAT1	0.157968	-0.129439	NM_005504	m12-4-3p	9606	8132	8142	5612	5618	1a
ENSG00000060982	A_23_P87528	P54687	BCAT1	0.157968	-0.129439	NM_005504	m12-4-5p	9606	2352	2358	1772	1778	1a
ENSG00000060982	A_23_P87528	P54687	BCAT1	0.157968	-0.129439	NM_005504	m12-10b	9606	6179	6185	4458	4464	1a
ENSG00000060982	A_24_P52921	P54687	BCAT1	0.239485	-0.129439	NM_005504	m12-11	9606	3613	3619	2706	2712	1a
ENSG00000060982	A_24_P52921	P54687	BCAT1	0.239485	-0.129439	NM_005504	m12-11	9606	5577	5583	3986	3992	m8
ENSG00000060982	A_24_P52921	P54687	BCAT1	0.239485	-0.129439	NM_005504	m12-9star	9606	8864	8870	6031	6037	m8
ENSG00000060982	A_24_P52921	P54687	BCAT1	0.239485	-0.129439	NM_005504	m12-11	9606	1418	1424	1114	1120	m8
ENSG00000060982	A_24_P52921	P54687	BCAT1	0.239485	-0.129439	NM_005504	m12-11	9606	3472	3480	2572	2578	m8
ENSG00000060982	A_24_P52921	P54687	BCAT1	0.239485	-0.129439	NM_005504	m12-3	9606	9029	9042	6115	6121	1a
ENSG00000060982	A_24_P52921	P54687	BCAT1	0.239485	-0.129439	NM_005504	m12-2	9606	4824	4830	3469	3475	m8
ENSG00000060982	A_24_P52921	P54687	BCAT1	0.239485	-0.129439	NM_005504	m12-4-3p	9606	5804	5811	4125	4131	8mer
ENSG00000060982	A_24_P52921	P54687	BCAT1	0.239485	-0.129439	NM_005504	m12-5	9606	6195	6201	4474	4480	m8
ENSG00000060982	A_24_P52921	P54687	BCAT1	0.239485	-0.129439	NM_005504	m12-4-3p	9606	8132	8142	5612	5618	1a
ENSG00000060982	A_24_P52921	P54687	BCAT1	0.239485	-0.129439	NM_005504	m12-4-5p	9606	2352	2358	1772	1778	1a
ENSG00000060982	A_24_P52921	P54687	BCAT1	0.239485	-0.129439	NM_005504	m12-10b	9606	6179	6185	4458	4464	1a
ENSG00000060982	A_24_P935986	P54687	BCAT1	0.239709	-0.129439	NM_005504	m12-11	9606	3613	3619	2706	2712	1a
ENSG00000060982	A_24_P935986	P54687	BCAT1	0.239709	-0.129439	NM_005504	m12-11	9606	5577	5583	3986	3992	m8
ENSG00000060982	A_24_P935986	P54687	BCAT1	0.239709	-0.129439	NM_005504	m12-9star	9606	8864	8870	6031	6037	m8
ENSG00000060982	A_24_P935986	P54687	BCAT1	0.239709	-0.129439	NM_005504	m12-11	9606	1418	1424	1114	1120	m8
ENSG00000060982	A_24_P935986	P54687	BCAT1	0.239709	-0.129439	NM_005504	m12-11	9606	3472	3480	2572	2578	m8
ENSG00000060982	A_24_P935986	P54687	BCAT1	0.239709	-0.129439	NM_005504	m12-3	9606	9029	9042	6115	6121	1a
ENSG00000060982	A_24_P935986	P54687	BCAT1	0.239709	-0.129439	NM_005504	m12-2	9606	4824	4830	3469	3475	m8
ENSG00000060982	A_24_P935986	P54687	BCAT1	0.239709	-0.129439	NM_005504	m12-4-3p	9606	5804	5811	4125	4131	8mer
ENSG00000060982	A_24_P935986	P54687	BCAT1	0.239709	-0.129439	NM_005504	m12-5	9606	6195	6201	4474	4480	m8
ENSG00000060982	A_24_P935986	P54687	BCAT1	0.239709	-0.129439	NM_005504	m12-4-3p	9606	8132	8142	5612	5618	1a
ENSG00000060982	A_24_P935986	P54687	BCAT1	0.239709	-0.129439	NM_005504	m12-4-5p	9606	2352	2358	1772	1778	1a
ENSG00000060982	A_24_P935986	P54687	BCAT1	0.239709	-0.129439	NM_005504	m12-10b	9606	6179	6185	4458	4464	1a
ENSG00000062485	A_23_P47818	O75390	CS	0.00134766	0.0555856	NM_004077	m12-11	9606	1359	1365	1022	1028	1a
ENSG00000062485	A_23_P47818	O75390	CS	0.00134766	0.0555856	NM_004077	m12-1	9606	1675	1681	1297	1303	1a
ENSG00000062485	A_23_P47818	O75390	CS	0.00134766	0.0555856	NM_004077	m12-9	9606	1626	1633	1259	1265	m8
ENSG00000062485	A_23_P47818	O75390	CS	0.00134766	0.0555856	NM_004077	m12-3	9606	1051	1057	794	800	1a
ENSG00000063177	A_23_P142146	Q07020	RPL18	0.064621	-0.29724	NM_000979	NA	NA	NA	NA	NA	NA	NA
ENSG00000063244	A_23_P431418	P26368	U2AF2	0.0107343	-0.0161749	NM_001012478	NA	NA	NA	NA	NA	NA	NA
ENSG00000065000	A_23_P108135	O14617	AP3D1	-0.138122	0.457772	NM_001077523	m12-6-5p	9606	1658	1664	1126	1132	m8
ENSG00000065000	A_23_P108135	O14617	AP3D1	-0.138122	0.457772	NM_001077523	m12-9	9606	134	140	92	98	1a
ENSG00000065000	A_23_P108135	O14617	AP3D1	-0.138122	0.457772	NM_001077523	m12-3	9606	391	410	298	304	m8
ENSG00000065000	A_23_P108135	O14617	AP3D1	-0.138122	0.457772	NM_001077523	m12-4-5p	9606	1484	1490	1006	1012	1a
ENSG00000065000	A_23_P108135	O14617	AP3D1	-0.138122	0.457772	NM_001077523	m12-7	9606	771	777	558	564	m8
ENSG00000065000	A_23_P119526	O14617	AP3D1	-0.136635	0.457772	NM_001077523	m12-6-5p	9606	1658	1664	1126	1132	m8
ENSG00000065000	A_23_P119526	O14617	AP3D1	-0.136635	0.457772	NM_001077523	m12-9	9606	134	140	92	98	1a
ENSG00000065000	A_23_P119526	O14617	AP3D1	-0.136635	0.457772	NM_001077523	m12-3	9606	391	410	298	304	m8
ENSG00000065000	A_23_P119526	O14617	AP3D1	-0.136635	0.457772	NM_001077523	m12-4-5p	9606	1484	1490	1006	1012	1a
ENSG00000065000	A_23_P119526	O14617	AP3D1	-0.136635	0.457772	NM_001077523	m12-7	9606	771	777	558	564	m8
ENSG00000065150	A_23_P205007	O00410	IPO5	-0.104718	-0.0528589	NM_002271	m12-5	9606	2829	2835	1927	1933	m8
ENSG00000065150	A_23_P205007	O00410	IPO5	-0.104718	-0.0528589	NM_002271	m12-3	9606	859	868	589	595	8mer
ENSG00000065150	A_23_P205007	O00410	IPO5	-0.104718	-0.0528589	NM_002271	m12-10a	9606	2677	2683	1827	1833	1a
ENSG00000065150	A_23_P205007	O00410	IPO5	-0.104718	-0.0528589	NM_002271	m12-10b	9606	2064	2072	1374	1380	8mer
ENSG00000065150	A_23_P205007	O00410	IPO5	-0.104718	-0.0528589	NM_002271	m12-6-3	9606	3415	3422	2433	2439	8mer
ENSG00000065150	A_24_P99071	O00410	IPO5	-0.0418132	-0.0528589	NM_002271	m12-5	9606	2829	2835	1927	1933	m8
ENSG00000065150	A_24_P99071	O00410	IPO5	-0.0418132	-0.0528589	NM_002271	m12-3	9606	859	868	589	595	8mer
ENSG00000065150	A_24_P99071	O00410	IPO5	-0.0418132	-0.0528589	NM_002271	m12-10a	9606	2677	2683	1827	1833	1a
ENSG00000065150	A_24_P99071	O00410	IPO5	-0.0418132	-0.0528589	NM_002271	m12-10b	9606	2064	2072	1374	1380	8mer
ENSG00000065150	A_24_P99071	O00410	IPO5	-0.0418132	-0.0528589	NM_002271	m12-6-3	9606	3415	3422	2433	2439	8mer
ENSG00000065154	A_23_P98092	P04181	OAT	-0.0162068	0.0696286	NM_000274	m12-10b	9606	884	891	483	489	8mer
ENSG00000065154	A_23_P98092	P04181	OAT	-0.0162068	0.0696286	NM_000274	m12-1	9606	87	94	52	58	8mer
ENSG00000065154	A_23_P98092	P04181	OAT	-0.0162068	0.0696286	NM_000274	m12-4-3p	9606	913	922	496	502	8mer
ENSG00000065183	A_23_P23318	Q9UNX4	WDR3	-0.089979	-0.0202518	NM_006784	m12-1	9606	686	692	488	494	1a
ENSG00000065183	A_23_P23318	Q9UNX4	WDR3	-0.089979	-0.0202518	NM_006784	m12-4-3p	9606	345	352	276	282	1a
ENSG00000065183	A_23_P23318	Q9UNX4	WDR3	-0.089979	-0.0202518	NM_006784	m12-4-3p	9606	1119	1125	885	891	m8
ENSG00000065183	A_24_P122524	Q9UNX4	WDR3	0.0281261	-0.0202518	NM_006784	m12-1	9606	686	692	488	494	1a
ENSG00000065183	A_24_P122524	Q9UNX4	WDR3	0.0281261	-0.0202518	NM_006784	m12-4-3p	9606	345	352	276	282	1a
ENSG00000065183	A_24_P122524	Q9UNX4	WDR3	0.0281261	-0.0202518	NM_006784	m12-4-3p	9606	1119	1125	885	891	m8
ENSG00000065548	A_23_P56380	Q8WU90	ZC3H15	0.0598084	-0.279268	NM_018471	m12-6-3	9606	867	873	606	612	1a
ENSG00000065613	A_23_P202199	Q9H2G2	SLK	-0.00417965	-0.192972	NM_014720	m12-3	9606	2759	2770	1705	1711	m8
ENSG00000065613	A_23_P202199	Q9H2G2	SLK	-0.00417965	-0.192972	NM_014720	m12-4-5p	9606	1411	1436	857	863	m8
ENSG00000065613	A_23_P202199	Q9H2G2	SLK	-0.00417965	-0.192972	NM_014720	m12-5	9606	1201	1207	756	762	1a
ENSG00000065613	A_23_P202199	Q9H2G2	SLK	-0.00417965	-0.192972	NM_014720	m12-10a	9606	995	1003	629	635	1a
ENSG00000065613	A_24_P146670	Q9H2G2	SLK	-0.116885	-0.192972	NM_014720	m12-3	9606	2759	2770	1705	1711	m8
ENSG00000065613	A_24_P146670	Q9H2G2	SLK	-0.116885	-0.192972	NM_014720	m12-4-5p	9606	1411	1436	857	863	m8
ENSG00000065613	A_24_P146670	Q9H2G2	SLK	-0.116885	-0.192972	NM_014720	m12-5	9606	1201	1207	756	762	1a
ENSG00000065613	A_24_P146670	Q9H2G2	SLK	-0.116885	-0.192972	NM_014720	m12-10a	9606	995	1003	629	635	1a
ENSG00000065978	A_32_P169754	P67809	YBX1	-0.132192	-0.0674237	NM_004559	m12-6-3	9606	20	26	20	26	1a
ENSG00000065978	A_32_P218989	P67809	YBX1	-0.012029	-0.0674237	NM_004559	m12-6-3	9606	20	26	20	26	1a
ENSG00000065978	A_23_P34767	P67809	YBX1	0.00181423	-0.0674237	NM_004559	m12-6-3	9606	20	26	20	26	1a
ENSG00000067057	A_23_P46928	Q01813	PFKP	-0.0304694	0.0151349	NM_002627	NA	NA	NA	NA	NA	NA	NA
ENSG00000067225	A_23_P399501	P14618	PKM2	0.175217	0.0908102	NM_002654	NA	NA	NA	NA	NA	NA	NA
ENSG00000067225	A_32_P147241	P14618	PKM2	0.14908	0.0908102	NM_002654	NA	NA	NA	NA	NA	NA	NA
ENSG00000067248	A_23_P81463	Q7Z478	DHX29	0.0397492	-0.149354	NM_019030	NA	NA	NA	NA	NA	NA	NA
ENSG00000067369	A_23_P88703	Q12888	TP53BP1	0.185898	-0.0568279	NM_005657	NA	NA	NA	NA	NA	NA	NA
ENSG00000067560	A_23_P69493	P61586	RHOA	0.110644	-0.0271187	NM_001664	m12-9star	9606	1210	1216	800	806	m8
ENSG00000067560	A_23_P69491	P61586	RHOA	0.0563544	-0.0271187	NM_001664	m12-9star	9606	1210	1216	800	806	m8
ENSG00000067955	A_23_P113634	Q13951	CBFB	-0.115617	-0.0821415	NM_001755	m12-6-5p	9606	732	738	509	515	1a
ENSG00000067955	A_23_P113634	Q13951	CBFB	-0.115617	-0.0821415	NM_001755	m12-4-5p	9606	2682	2691	1996	2002	1a
ENSG00000067955	A_23_P113634	Q13951	CBFB	-0.115617	-0.0821415	NM_001755	m12-11	9606	2722	2728	2032	2038	1a
ENSG00000067955	A_23_P113634	Q13951	CBFB	-0.115617	-0.0821415	NM_001755	m12-5	9606	2632	2638	1964	1970	1a
ENSG00000067955	A_23_P113634	Q13951	CBFB	-0.115617	-0.0821415	NM_001755	m12-1	9606	343	354	282	288	1a
ENSG00000068366	A_23_P217564	O60488	ACSL4	0.0412976	-0.378461	NM_004458	m12-4-5p	9606	1513	1519	1066	1072	1a
ENSG00000068366	A_23_P217564	O60488	ACSL4	0.0412976	-0.378461	NM_004458	m12-4-3p	9606	2464	2471	1673	1679	m8
ENSG00000068366	A_23_P217564	O60488	ACSL4	0.0412976	-0.378461	NM_004458	m12-1	9606	1977	1997	1356	1362	1a
ENSG00000068366	A_23_P217564	O60488	ACSL4	0.0412976	-0.378461	NM_004458	m12-10b	9606	959	967	632	638	8mer
ENSG00000068366	A_23_P217564	O60488	ACSL4	0.0412976	-0.378461	NM_004458	m12-10a	9606	686	692	423	429	1a
ENSG00000069275	A_24_P374652	Q9H1E3	NUCKS1	-0.121873	0.314516	NM_022731	NA	NA	NA	NA	NA	NA	NA
ENSG00000069275	A_24_P145122	Q9H1E3	NUCKS1	-0.125049	0.314516	NM_022731	NA	NA	NA	NA	NA	NA	NA
ENSG00000069275	A_24_P216968	Q9H1E3	NUCKS1	-0.142906	0.314516	NM_022731	NA	NA	NA	NA	NA	NA	NA
ENSG00000069275	A_24_P216964	Q9H1E3	NUCKS1	-0.0847496	0.314516	NM_022731	NA	NA	NA	NA	NA	NA	NA
ENSG00000069329	A_32_P3556	Q96QK1	VPS35	0.137098	0.349761	NM_018206	m12-1	9606	461	471	255	261	1a
ENSG00000069329	A_32_P3556	Q96QK1	VPS35	0.137098	0.349761	NM_018206	m12-4-5p	9606	1186	1192	723	729	1a
ENSG00000069329	A_24_P270769	Q96QK1	VPS35	0.0773753	0.349761	NM_018206	m12-1	9606	461	471	255	261	1a
ENSG00000069329	A_24_P270769	Q96QK1	VPS35	0.0773753	0.349761	NM_018206	m12-4-5p	9606	1186	1192	723	729	1a
ENSG00000069345	A_23_P15090	O60884	DNAJA2	0.179301	-0.0763048	NM_005880	NA	NA	NA	NA	NA	NA	NA
ENSG00000069849	A_23_P68007	P54709	ATP1B3	-0.129085	0.326099	NM_001679	m12-4-5p	9606	1363	1372	768	774	1a
ENSG00000070081	A_23_P13364	P80303	NUCB2	-0.354315	-0.31561	NM_005013	NA	NA	NA	NA	NA	NA	NA
ENSG00000070669	A_23_P145694	P08243	ASNS	-0.154331	-0.468999	NM_001673	m12-3	9606	28	37	16	22	1a
ENSG00000070770	A_23_P14915	P19784	CSNK2A2	0.242728	0.50007	NM_001896	m12-3	9606	302	309	255	261	8mer
ENSG00000071082	A_24_P97257	P62899	RPL31	0.171387	-0.218645	NM_001098577	NA	NA	NA	NA	NA	NA	NA
ENSG00000071082	A_24_P213783	P62899	RPL31	0.0379338	-0.218645	NM_001098577	NA	NA	NA	NA	NA	NA	NA
ENSG00000071626	A_23_P165247	Q96EP5	DAZAP1	0.0468259	0.735834	NM_018959	NA	NA	NA	NA	NA	NA	NA
ENSG00000071894	A_23_P169112	Q10570	CPSF1	0.0960724	0.264129	NM_013291	NA	NA	NA	NA	NA	NA	NA
ENSG00000072062	A_24_P399630	P17612	PRKACA	-0.0791743	0.634288	NM_002730	m12-6-5p	9606	1448	1459	1059	1065	m8
ENSG00000072062	A_24_P399630	P17612	PRKACA	-0.0791743	0.634288	NM_002730	m12-10b	9606	259	265	177	183	1a
ENSG00000072274	A_23_P212617	P02786	TFRC	-0.612626	-0.0433174	NM_003234	m12-6-3	9606	2919	2948	1964	1970	8mer
ENSG00000072274	A_23_P212617	P02786	TFRC	-0.612626	-0.0433174	NM_003234	m12-10a	9606	1497	1503	1050	1056	m8
ENSG00000072274	A_23_P212617	P02786	TFRC	-0.612626	-0.0433174	NM_003234	m12-9	9606	5	11	5	11	m8
ENSG00000072274	A_23_P212617	P02786	TFRC	-0.612626	-0.0433174	NM_003234	m12-1	9606	2374	2380	1619	1625	1a
ENSG00000072274	A_23_P212617	P02786	TFRC	-0.612626	-0.0433174	NM_003234	m12-2	9606	3431	3437	2320	2326	m8
ENSG00000072274	A_23_P212617	P02786	TFRC	-0.612626	-0.0433174	NM_003234	m12-3	9606	3112	3119	2090	2096	m8
ENSG00000072274	A_23_P212617	P02786	TFRC	-0.612626	-0.0433174	NM_003234	m12-6-5p	9606	552	558	345	351	1a
ENSG00000072506	A_23_P45396	Q99714	HSD17B10	-0.00888259	0.201469	NM_001037811	NA	NA	NA	NA	NA	NA	NA
ENSG00000073008	A_23_P141894	P15151	PVR	-0.194695	0.307966	NM_006505	m12-9star	9606	1373	1403	1222	1228	8mer
ENSG00000073008	A_23_P141894	P15151	PVR	-0.194695	0.307966	NM_006505	m12-2	9606	304	310	240	246	1a
ENSG00000073008	A_24_P65616	P15151	PVR	-0.191347	0.307966	NM_006505	m12-9star	9606	1373	1403	1222	1228	8mer
ENSG00000073008	A_24_P65616	P15151	PVR	-0.191347	0.307966	NM_006505	m12-2	9606	304	310	240	246	1a
ENSG00000073111	A_32_P103633	P49736	MCM2	-0.519789	-0.149131	NM_004526	m12-6-5p	9606	536	545	348	354	m8
ENSG00000073111	A_32_P103633	P49736	MCM2	-0.519789	-0.149131	NM_004526	m12-6-5p	9606	417	424	283	289	8mer
ENSG00000073792	A_23_P250156	Q9Y6M1	IGF2BP2	0.0376226	0.405299	NM_001007225	m12-10b	9606	58	64	45	51	m8
ENSG00000073792	A_23_P95672	Q9Y6M1	IGF2BP2	-0.2426	0.405299	NM_001007225	m12-10b	9606	58	64	45	51	m8
ENSG00000074054	A_23_P311232	Q7Z460	CLASP1	-0.0997531	-0.0396982	NM_015282	m12-6-5p	9606	2491	2497	1743	1749	m8
ENSG00000074054	A_23_P311232	Q7Z460	CLASP1	-0.0997531	-0.0396982	NM_015282	m12-6-5p	9606	1175	1181	830	836	1a
ENSG00000074054	A_23_P311232	Q7Z460	CLASP1	-0.0997531	-0.0396982	NM_015282	m12-9star	9606	2259	2266	1602	1608	8mer
ENSG00000074054	A_23_P311232	Q7Z460	CLASP1	-0.0997531	-0.0396982	NM_015282	m12-3	9606	2743	2749	1935	1941	m8
ENSG00000074054	A_23_P311232	Q7Z460	CLASP1	-0.0997531	-0.0396982	NM_015282	m12-9star	9606	784	795	564	570	1a
ENSG00000074054	A_23_P311232	Q7Z460	CLASP1	-0.0997531	-0.0396982	NM_015282	m12-6-5p	9606	329	335	264	270	1a
ENSG00000074054	A_23_P311232	Q7Z460	CLASP1	-0.0997531	-0.0396982	NM_015282	m12-6-5p	9606	3681	3702	2455	2461	m8
ENSG00000074071	A_23_P163496	P82930	MRPS34	-0.0307903	0.257787	NM_023936	NA	NA	NA	NA	NA	NA	NA
ENSG00000074319	A_23_P75839	Q99816	TSG101	-0.0535049	-0.442363	NM_006292	m12-1	9606	228	234	181	187	1a
ENSG00000074319	A_23_P75839	Q99816	TSG101	-0.0535049	-0.442363	NM_006292	m12-4-3p	9606	42	49	38	44	m8
ENSG00000074696	A_23_P99927	Q9P035	PTPLAD1	0.10741	0.133689	NM_016395	m12-5	9606	2502	2514	1835	1841	m8
ENSG00000074696	A_23_P99927	Q9P035	PTPLAD1	0.10741	0.133689	NM_016395	m12-1	9606	1140	1146	785	791	m8
ENSG00000074696	A_23_P99927	Q9P035	PTPLAD1	0.10741	0.133689	NM_016395	m12-9star	9606	1255	1261	900	906	m8
ENSG00000074696	A_23_P99927	Q9P035	PTPLAD1	0.10741	0.133689	NM_016395	m12-10a	9606	1044	1050	705	711	m8
ENSG00000074696	A_23_P99927	Q9P035	PTPLAD1	0.10741	0.133689	NM_016395	m12-4-3p	9606	2529	2535	1856	1862	m8
ENSG00000074696	A_23_P99927	Q9P035	PTPLAD1	0.10741	0.133689	NM_016395	m12-3	9606	1123	1132	771	777	m8
ENSG00000074696	A_23_P99927	Q9P035	PTPLAD1	0.10741	0.133689	NM_016395	m12-6-5p	9606	1834	1840	1323	1329	m8
ENSG00000074800	A_24_P105501	P06733	ENO1	-0.0770533	0.0204969	NM_001428	m12-10a	9606	148	154	86	92	m8
ENSG00000074800	A_23_P137391	P06733	ENO1	-0.0735249	0.0204969	NM_001428	m12-10a	9606	148	154	86	92	m8
ENSG00000075142	A_23_P59718	P30626	SRI	0.094807	0.165357	NM_003130	m12-4-5p	9606	713	720	480	486	8mer
ENSG00000075151	A_24_P383850	O43432	EIF4G3	-0.28434	0.33053	NM_003760	m12-1	9606	747	760	379	385	1a
ENSG00000075151	A_24_P383850	O43432	EIF4G3	-0.28434	0.33053	NM_003760	m12-4-5p	9606	588	595	295	301	8mer
ENSG00000075151	A_23_P126241	O43432	EIF4G3	-0.0934049	0.33053	NM_003760	m12-1	9606	747	760	379	385	1a
ENSG00000075151	A_23_P126241	O43432	EIF4G3	-0.0934049	0.33053	NM_003760	m12-4-5p	9606	588	595	295	301	8mer
ENSG00000075239	A_23_P24515	P24752	ACAT1	0.0446245	0.0292649	NM_000019	NA	NA	NA	NA	NA	NA	NA
ENSG00000075239	A_24_P203678	P24752	ACAT1	-0.062194	0.0292649	NM_000019	NA	NA	NA	NA	NA	NA	NA
ENSG00000075292	A_24_P3140	Q14966	ZNF638	0.0650556	0.113937	NM_001014972	NA	NA	NA	NA	NA	NA	NA
ENSG00000075415	A_23_P25204	Q00325	SLC25A3	-0.0064378	0.439276	NM_002635	NA	NA	NA	NA	NA	NA	NA
ENSG00000075539	A_24_P68229	O94915	FRYL	0.0383697	0.305913	NM_015030	m12-11	9606	2346	2352	1543	1549	1a
ENSG00000075539	A_24_P68229	O94915	FRYL	0.0383697	0.305913	NM_015030	m12-6-5p	9606	2379	2385	1576	1582	1a
ENSG00000075539	A_24_P68229	O94915	FRYL	0.0383697	0.305913	NM_015030	m12-5	9606	2647	2653	1777	1783	1a
ENSG00000075539	A_24_P68229	O94915	FRYL	0.0383697	0.305913	NM_015030	m12-9	9606	2929	2939	1965	1971	1a
ENSG00000075539	A_24_P342316	O94915	FRYL	0.152577	-0.0297175	NM_015030	m12-11	9606	2346	2352	1543	1549	1a
ENSG00000075539	A_24_P342316	O94915	FRYL	0.152577	-0.0297175	NM_015030	m12-6-5p	9606	2379	2385	1576	1582	1a
ENSG00000075539	A_24_P342316	O94915	FRYL	0.152577	-0.0297175	NM_015030	m12-5	9606	2647	2653	1777	1783	1a
ENSG00000075539	A_24_P342316	O94915	FRYL	0.152577	-0.0297175	NM_015030	m12-9	9606	2929	2939	1965	1971	1a
ENSG00000075539	A_24_P187131	O94915	FRYL	-0.0447074	-0.0297175	NM_015030	m12-11	9606	2346	2352	1543	1549	1a
ENSG00000075539	A_24_P187131	O94915	FRYL	-0.0447074	-0.0297175	NM_015030	m12-6-5p	9606	2379	2385	1576	1582	1a
ENSG00000075539	A_24_P187131	O94915	FRYL	-0.0447074	-0.0297175	NM_015030	m12-5	9606	2647	2653	1777	1783	1a
ENSG00000075539	A_24_P187131	O94915	FRYL	-0.0447074	-0.0297175	NM_015030	m12-9	9606	2929	2939	1965	1971	1a
ENSG00000075539	A_24_P187131	O94915	FRYL	-0.0447074	0.305913	NM_015030	m12-11	9606	2346	2352	1543	1549	1a
ENSG00000075539	A_24_P187131	O94915	FRYL	-0.0447074	0.305913	NM_015030	m12-6-5p	9606	2379	2385	1576	1582	1a
ENSG00000075539	A_24_P187131	O94915	FRYL	-0.0447074	0.305913	NM_015030	m12-5	9606	2647	2653	1777	1783	1a
ENSG00000075539	A_24_P187131	O94915	FRYL	-0.0447074	0.305913	NM_015030	m12-9	9606	2929	2939	1965	1971	1a
ENSG00000075539	A_24_P68229	O94915	FRYL	0.0383697	-0.0297175	NM_015030	m12-11	9606	2346	2352	1543	1549	1a
ENSG00000075539	A_24_P68229	O94915	FRYL	0.0383697	-0.0297175	NM_015030	m12-6-5p	9606	2379	2385	1576	1582	1a
ENSG00000075539	A_24_P68229	O94915	FRYL	0.0383697	-0.0297175	NM_015030	m12-5	9606	2647	2653	1777	1783	1a
ENSG00000075539	A_24_P68229	O94915	FRYL	0.0383697	-0.0297175	NM_015030	m12-9	9606	2929	2939	1965	1971	1a
ENSG00000075539	A_24_P342316	O94915	FRYL	0.152577	0.305913	NM_015030	m12-11	9606	2346	2352	1543	1549	1a
ENSG00000075539	A_24_P342316	O94915	FRYL	0.152577	0.305913	NM_015030	m12-6-5p	9606	2379	2385	1576	1582	1a
ENSG00000075539	A_24_P342316	O94915	FRYL	0.152577	0.305913	NM_015030	m12-5	9606	2647	2653	1777	1783	1a
ENSG00000075539	A_24_P342316	O94915	FRYL	0.152577	0.305913	NM_015030	m12-9	9606	2929	2939	1965	1971	1a
ENSG00000075785	A_24_P234572	P51149	RAB7A	0.0234118	-0.0283515	NM_004637	m12-4-3p	9606	1131	1137	787	793	m8
ENSG00000075785	A_24_P234572	P51149	RAB7A	0.0234118	-0.0283515	NM_004637	m12-4-3p	9606	1675	1697	1126	1132	m8
ENSG00000075785	A_24_P234572	P51149	RAB7A	0.0234118	-0.0283515	NM_004637	m12-2	9606	833	839	580	586	1a
ENSG00000075785	A_24_P234572	P51149	RAB7A	0.0234118	-0.0283515	NM_004637	m12-1	9606	1046	1052	713	719	m8
ENSG00000075785	A_24_P234572	P51149	RAB7A	0.0234118	-0.0283515	NM_004637	m12-1	9606	1975	1982	1328	1334	1a
ENSG00000075785	A_24_P234572	P51149	RAB7A	0.0234118	-0.0283515	NM_004637	m12-1	9606	1033	1039	700	706	m8
ENSG00000075785	A_24_P234572	P51149	RAB7A	0.0234118	-0.0283515	NM_004637	m12-2	9606	1139	1145	795	801	1a
ENSG00000076003	A_23_P90612	Q14566	MCM6	-0.402705	-0.448435	NM_005915	m12-3	9606	1406	1412	1011	1017	1a
ENSG00000076003	A_23_P90612	Q14566	MCM6	-0.402705	-0.448435	NM_005915	m12-9	9606	1359	1365	964	970	m8
ENSG00000076003	A_23_P90612	Q14566	MCM6	-0.402705	-0.448435	NM_005915	m12-3	9606	610	619	447	453	8mer
ENSG00000076043	A_23_P150365	Q9Y3B8	REXO2	0.00437694	0.203297	NM_015523	NA	NA	NA	NA	NA	NA	NA
ENSG00000076043	A_24_P316364	Q9Y3B8	REXO2	-0.0137814	0.203297	NM_015523	NA	NA	NA	NA	NA	NA	NA
ENSG00000076201	A_23_P69306	Q9H3S7	PTPN23	0.221402	-0.281486	NM_015466	NA	NA	NA	NA	NA	NA	NA
ENSG00000076201	A_23_P212329	Q9H3S7	PTPN23	0.114099	-0.281486	NM_015466	NA	NA	NA	NA	NA	NA	NA
ENSG00000076201	A_24_P328675	Q9H3S7	PTPN23	0.0491736	-0.281486	NM_015466	NA	NA	NA	NA	NA	NA	NA
ENSG00000076706	A_23_P162171	P43121	MCAM	-0.0250691	-0.10097	NM_006500	m12-9star	9606	510	516	341	347	m8
ENSG00000076706	A_23_P162171	P43121	MCAM	-0.0250691	-0.10097	NM_006500	m12-9star	9606	1156	1165	890	896	m8
ENSG00000076706	A_23_P162171	P43121	MCAM	-0.0250691	-0.10097	NM_006500	m12-1	9606	442	448	311	317	1a
ENSG00000076706	A_24_P326660	P43121	MCAM	-0.0928576	-0.10097	NM_006500	m12-9star	9606	510	516	341	347	m8
ENSG00000076706	A_24_P326660	P43121	MCAM	-0.0928576	-0.10097	NM_006500	m12-9star	9606	1156	1165	890	896	m8
ENSG00000076706	A_24_P326660	P43121	MCAM	-0.0928576	-0.10097	NM_006500	m12-1	9606	442	448	311	317	1a
ENSG00000077312	A_24_P250333	P09012	SNRPA	-0.0356331	-0.143795	NM_004596	NA	NA	NA	NA	NA	NA	NA
ENSG00000077312	A_24_P250335	P09012	SNRPA	0.0168663	-0.143795	NM_004596	NA	NA	NA	NA	NA	NA	NA
ENSG00000077312	A_23_P164718	P09012	SNRPA	0.0326537	-0.143795	NM_004596	NA	NA	NA	NA	NA	NA	NA
ENSG00000077380	A_23_P154108	Q13409	DYNC1I2	0.219341	0.42162	NM_001378	NA	NA	NA	NA	NA	NA	NA
ENSG00000077809	A_23_P168567	P78347	GTF2I	0.210413	0.0231827	NM_001518	m12-9star	9606	291	298	240	246	1a
ENSG00000077809	A_23_P168567	P78347	GTF2I	0.210413	0.0231827	NM_001518	m12-6-3	9606	671	677	574	580	m8
ENSG00000077809	A_32_P88791	P78347	GTF2I	0.31852	0.0231827	NM_001518	m12-9star	9606	291	298	240	246	1a
ENSG00000077809	A_32_P88791	P78347	GTF2I	0.31852	0.0231827	NM_001518	m12-6-3	9606	671	677	574	580	m8
ENSG00000077809	A_24_P112110	P78347	GTF2I	0.0602726	0.0231827	NM_001518	m12-9star	9606	291	298	240	246	1a
ENSG00000077809	A_24_P112110	P78347	GTF2I	0.0602726	0.0231827	NM_001518	m12-6-3	9606	671	677	574	580	m8
ENSG00000078140	A_24_P277456	P61086	UBE2K	-0.0163442	0.40289	NM_001111112	m12-4-3p	9606	930	936	643	649	1a
ENSG00000078140	A_24_P277456	P61086	UBE2K	-0.0163442	0.40289	NM_001111112	m12-3	9606	4555	4571	3070	3076	1a
ENSG00000078140	A_24_P277456	P61086	UBE2K	-0.0163442	0.40289	NM_001111112	m12-3	9606	5395	5403	3713	3719	m8
ENSG00000078140	A_24_P277456	P61086	UBE2K	-0.0163442	0.40289	NM_001111112	m12-4-3p	9606	5916	5922	4076	4082	1a
ENSG00000078140	A_24_P277456	P61086	UBE2K	-0.0163442	0.40289	NM_001111112	m12-1	9606	6005	6011	4140	4146	m8
ENSG00000078140	A_24_P277456	P61086	UBE2K	-0.0163442	0.40289	NM_001111112	m12-3	9606	3337	3343	2241	2247	1a
ENSG00000078140	A_24_P277456	P61086	UBE2K	-0.0163442	0.40289	NM_001111112	m12-6-5p	9606	21	33	11	17	8mer
ENSG00000078140	A_24_P277456	P61086	UBE2K	-0.0163442	0.40289	NM_001111112	m12-4-5p	9606	417	424	285	291	8mer
ENSG00000078140	A_24_P277456	P61086	UBE2K	-0.0163442	0.40289	NM_001111112	m12-1	9606	202	208	159	165	1a
ENSG00000078140	A_24_P277456	P61086	UBE2K	-0.0163442	0.40289	NM_001111112	m12-6-3	9606	5035	5045	3452	3458	1a
ENSG00000078140	A_24_P277456	P61086	UBE2K	-0.0163442	0.40289	NM_001111112	m12-9	9606	3514	3520	2329	2335	1a
ENSG00000078140	A_24_P286013	P61086	UBE2K	-0.0767543	0.40289	NM_001111112	m12-4-3p	9606	930	936	643	649	1a
ENSG00000078140	A_24_P286013	P61086	UBE2K	-0.0767543	0.40289	NM_001111112	m12-3	9606	4555	4571	3070	3076	1a
ENSG00000078140	A_24_P286013	P61086	UBE2K	-0.0767543	0.40289	NM_001111112	m12-3	9606	5395	5403	3713	3719	m8
ENSG00000078140	A_24_P286013	P61086	UBE2K	-0.0767543	0.40289	NM_001111112	m12-4-3p	9606	5916	5922	4076	4082	1a
ENSG00000078140	A_24_P286013	P61086	UBE2K	-0.0767543	0.40289	NM_001111112	m12-1	9606	6005	6011	4140	4146	m8
ENSG00000078140	A_24_P286013	P61086	UBE2K	-0.0767543	0.40289	NM_001111112	m12-3	9606	3337	3343	2241	2247	1a
ENSG00000078140	A_24_P286013	P61086	UBE2K	-0.0767543	0.40289	NM_001111112	m12-6-5p	9606	21	33	11	17	8mer
ENSG00000078140	A_24_P286013	P61086	UBE2K	-0.0767543	0.40289	NM_001111112	m12-4-5p	9606	417	424	285	291	8mer
ENSG00000078140	A_24_P286013	P61086	UBE2K	-0.0767543	0.40289	NM_001111112	m12-1	9606	202	208	159	165	1a
ENSG00000078140	A_24_P286013	P61086	UBE2K	-0.0767543	0.40289	NM_001111112	m12-6-3	9606	5035	5045	3452	3458	1a
ENSG00000078140	A_24_P286013	P61086	UBE2K	-0.0767543	0.40289	NM_001111112	m12-9	9606	3514	3520	2329	2335	1a
ENSG00000078140	A_23_P155677	P61086	UBE2K	-0.0363233	0.40289	NM_001111112	m12-4-3p	9606	930	936	643	649	1a
ENSG00000078140	A_23_P155677	P61086	UBE2K	-0.0363233	0.40289	NM_001111112	m12-3	9606	4555	4571	3070	3076	1a
ENSG00000078140	A_23_P155677	P61086	UBE2K	-0.0363233	0.40289	NM_001111112	m12-3	9606	5395	5403	3713	3719	m8
ENSG00000078140	A_23_P155677	P61086	UBE2K	-0.0363233	0.40289	NM_001111112	m12-4-3p	9606	5916	5922	4076	4082	1a
ENSG00000078140	A_23_P155677	P61086	UBE2K	-0.0363233	0.40289	NM_001111112	m12-1	9606	6005	6011	4140	4146	m8
ENSG00000078140	A_23_P155677	P61086	UBE2K	-0.0363233	0.40289	NM_001111112	m12-3	9606	3337	3343	2241	2247	1a
ENSG00000078140	A_23_P155677	P61086	UBE2K	-0.0363233	0.40289	NM_001111112	m12-6-5p	9606	21	33	11	17	8mer
ENSG00000078140	A_23_P155677	P61086	UBE2K	-0.0363233	0.40289	NM_001111112	m12-4-5p	9606	417	424	285	291	8mer
ENSG00000078140	A_23_P155677	P61086	UBE2K	-0.0363233	0.40289	NM_001111112	m12-1	9606	202	208	159	165	1a
ENSG00000078140	A_23_P155677	P61086	UBE2K	-0.0363233	0.40289	NM_001111112	m12-6-3	9606	5035	5045	3452	3458	1a
ENSG00000078140	A_23_P155677	P61086	UBE2K	-0.0363233	0.40289	NM_001111112	m12-9	9606	3514	3520	2329	2335	1a
ENSG00000078369	A_23_P22926	P62873	GNB1	-0.00409077	-0.209815	NM_002074	m12-1	9606	226	234	200	206	1a
ENSG00000078369	A_23_P22926	P62873	GNB1	-0.00409077	-0.209815	NM_002074	m12-10a	9606	1116	1122	846	852	1a
ENSG00000078369	A_24_P71021	P62873	GNB1	0.00616701	-0.209815	NM_002074	m12-1	9606	226	234	200	206	1a
ENSG00000078369	A_24_P71021	P62873	GNB1	0.00616701	-0.209815	NM_002074	m12-10a	9606	1116	1122	846	852	1a
ENSG00000079246	A_24_P345498	P13010	XRCC5	0.0203896	-0.0676078	NM_021141	m12-2	9606	934	945	745	751	8mer
ENSG00000079246	A_24_P345498	P13010	XRCC5	0.0203896	-0.0676078	NM_021141	m12-9star	9606	652	658	495	501	m8
ENSG00000079246	A_24_P345498	P13010	XRCC5	0.0203896	-0.0676078	NM_021141	m12-9star	9606	80	86	46	52	1a
ENSG00000079332	A_23_P127175	Q9NR31	SAR1A	-0.192807	0.254972	NM_020150	m12-3	9606	2429	2435	1526	1532	1a
ENSG00000079332	A_23_P127175	Q9NR31	SAR1A	-0.192807	0.254972	NM_020150	m12-4-3p	9606	2227	2235	1434	1440	1a
ENSG00000079332	A_23_P127175	Q9NR31	SAR1A	-0.192807	0.254972	NM_020150	m12-6-5p	9606	3195	3201	2087	2093	m8
ENSG00000079332	A_23_P127175	Q9NR31	SAR1A	-0.192807	0.254972	NM_020150	m12-10a	9606	3148	3156	2057	2063	1a
ENSG00000079332	A_23_P127175	Q9NR31	SAR1A	-0.192807	0.254972	NM_020150	m12-10a	9606	1999	2007	1258	1264	1a
ENSG00000079332	A_23_P127175	Q9NR31	SAR1A	-0.192807	0.254972	NM_020150	m12-6-5p	9606	758	778	513	519	1a
ENSG00000079332	A_23_P127175	Q9NR31	SAR1A	-0.192807	0.254972	NM_020150	m12-3	9606	1092	1098	686	692	m8
ENSG00000079332	A_23_P127175	Q9NR31	SAR1A	-0.192807	0.254972	NM_020150	m12-4-3p	9606	2414	2429	1520	1526	1a
ENSG00000079332	A_24_P158421	Q9NR31	SAR1A	0.270397	0.254972	NM_020150	m12-3	9606	2429	2435	1526	1532	1a
ENSG00000079332	A_24_P158421	Q9NR31	SAR1A	0.270397	0.254972	NM_020150	m12-4-3p	9606	2227	2235	1434	1440	1a
ENSG00000079332	A_24_P158421	Q9NR31	SAR1A	0.270397	0.254972	NM_020150	m12-6-5p	9606	3195	3201	2087	2093	m8
ENSG00000079332	A_24_P158421	Q9NR31	SAR1A	0.270397	0.254972	NM_020150	m12-10a	9606	3148	3156	2057	2063	1a
ENSG00000079332	A_24_P158421	Q9NR31	SAR1A	0.270397	0.254972	NM_020150	m12-10a	9606	1999	2007	1258	1264	1a
ENSG00000079332	A_24_P158421	Q9NR31	SAR1A	0.270397	0.254972	NM_020150	m12-6-5p	9606	758	778	513	519	1a
ENSG00000079332	A_24_P158421	Q9NR31	SAR1A	0.270397	0.254972	NM_020150	m12-3	9606	1092	1098	686	692	m8
ENSG00000079332	A_24_P158421	Q9NR31	SAR1A	0.270397	0.254972	NM_020150	m12-4-3p	9606	2414	2429	1520	1526	1a
ENSG00000079785	A_23_P108554	Q92499	DDX1	0.0296734	0.0260301	NM_004939	NA	NA	NA	NA	NA	NA	NA
ENSG00000079805	A_23_P407074	P50570	DNM2	-0.087992	0.0852487	NM_001005360	m12-6-5p	9606	1113	1120	847	853	m8
ENSG00000079805	A_23_P407074	P50570	DNM2	-0.087992	0.0852487	NM_001005360	m12-9star	9606	489	495	334	340	1a
ENSG00000079805	A_23_P407074	P50570	DNM2	-0.087992	0.0852487	NM_001005360	m12-9star	9606	145	169	87	93	1a
ENSG00000079805	A_23_P407074	P50570	DNM2	-0.087992	0.0852487	NM_001005360	m12-4-3p	9606	1077	1086	813	819	8mer
ENSG00000079805	A_23_P407074	P50570	DNM2	-0.087992	0.0852487	NM_001005360	m12-8	9606	539	545	384	390	1a
ENSG00000079819	A_23_P134109	O43491	EPB41L2	-0.00958218	1.28258	NM_001431	m12-9	9606	1134	1140	861	867	m8
ENSG00000079819	A_23_P134109	O43491	EPB41L2	-0.00958218	1.28258	NM_001431	m12-10b	9606	169	177	148	154	8mer
ENSG00000079819	A_23_P134109	O43491	EPB41L2	-0.00958218	1.28258	NM_001431	m12-1	9606	1654	1660	1216	1222	m8
ENSG00000079819	A_23_P134109	O43491	EPB41L2	-0.00958218	1.28258	NM_001431	m12-10a	9606	29	36	22	28	m8
ENSG00000081154	A_23_P155332	Q8WW12	PCNP	0.012535	-0.0420283	NM_020357	m12-2	9606	1789	1799	1254	1260	1a
ENSG00000081154	A_23_P155332	Q8WW12	PCNP	0.012535	-0.0420283	NM_020357	m12-9star	9606	2219	2226	1618	1624	8mer
ENSG00000081154	A_23_P155332	Q8WW12	PCNP	0.012535	-0.0420283	NM_020357	m12-3	9606	1713	1719	1205	1211	1a
ENSG00000081154	A_23_P155332	Q8WW12	PCNP	0.012535	-0.0420283	NM_020357	m12-3	9606	1003	1009	702	708	m8
ENSG00000081154	A_23_P155332	Q8WW12	PCNP	0.012535	-0.0420283	NM_020357	m12-1	9606	1052	1058	739	745	m8
ENSG00000081154	A_23_P155332	Q8WW12	PCNP	0.012535	-0.0420283	NM_020357	m12-10b	9606	1237	1249	872	878	1a
ENSG00000082397	A_23_P4536	Q9Y2J2	EPB41L3	0.00904668	0.014497	NM_012307	m12-4-5p	9606	756	764	656	662	1a
ENSG00000082898	A_23_P40078	O14980	XPO1	-0.0626669	-0.104205	NM_003400	m12-1	9606	448	458	338	344	8mer
ENSG00000082898	A_23_P40078	O14980	XPO1	-0.0626669	-0.104205	NM_003400	m12-10a	9606	1053	1059	846	852	1a
ENSG00000083312	A_23_P156101	Q92973	TNPO1	0.163267	-0.00347107	NM_002270	m12-2	9606	148	154	125	131	1a
ENSG00000083312	A_23_P156101	Q92973	TNPO1	0.163267	-0.00347107	NM_002270	m12-1	9606	1741	1748	1295	1301	1a
ENSG00000083312	A_23_P156101	Q92973	TNPO1	0.163267	-0.00347107	NM_002270	m12-4-5p	9606	3982	3988	2854	2860	1a
ENSG00000083312	A_23_P156101	Q92973	TNPO1	0.163267	-0.00347107	NM_002270	m12-10a	9606	3629	3636	2608	2614	1a
ENSG00000083312	A_23_P156101	Q92973	TNPO1	0.163267	-0.00347107	NM_002270	m12-11	9606	7467	7473	5312	5318	m8
ENSG00000083312	A_23_P156101	Q92973	TNPO1	0.163267	-0.00347107	NM_002270	m12-3	9606	7592	7598	5426	5432	m8
ENSG00000083312	A_23_P156101	Q92973	TNPO1	0.163267	-0.00347107	NM_002270	m12-4-3p	9606	5344	5350	3910	3916	1a
ENSG00000083312	A_23_P156101	Q92973	TNPO1	0.163267	-0.00347107	NM_002270	m12-6-5p	9606	7717	7726	5551	5557	8mer
ENSG00000083312	A_23_P156101	Q92973	TNPO1	0.163267	-0.00347107	NM_002270	m12-11	9606	6496	6502	4653	4659	m8
ENSG00000083312	A_23_P156101	Q92973	TNPO1	0.163267	-0.00347107	NM_002270	m12-6-5p	9606	4390	4397	3222	3228	8mer
ENSG00000083312	A_23_P156101	Q92973	TNPO1	0.163267	-0.00347107	NM_002270	m12-3	9606	6637	6643	4756	4762	m8
ENSG00000083312	A_23_P156101	Q92973	TNPO1	0.163267	-0.00347107	NM_002270	m12-3	9606	2221	2228	1693	1699	8mer
ENSG00000083312	A_23_P156101	Q92973	TNPO1	0.163267	-0.00347107	NM_002270	m12-4-5p	9606	2104	2110	1586	1592	m8
ENSG00000083312	A_23_P156101	Q92973	TNPO1	0.163267	-0.00347107	NM_002270	m12-5	9606	5191	5197	3835	3841	1a
ENSG00000083312	A_23_P156101	Q92973	TNPO1	0.163267	-0.00347107	NM_002270	m12-6-5p	9606	7504	7510	5348	5354	1a
ENSG00000083312	A_24_P260440	Q92973	TNPO1	0.156022	-0.00347107	NM_002270	m12-2	9606	148	154	125	131	1a
ENSG00000083312	A_24_P260440	Q92973	TNPO1	0.156022	-0.00347107	NM_002270	m12-1	9606	1741	1748	1295	1301	1a
ENSG00000083312	A_24_P260440	Q92973	TNPO1	0.156022	-0.00347107	NM_002270	m12-4-5p	9606	3982	3988	2854	2860	1a
ENSG00000083312	A_24_P260440	Q92973	TNPO1	0.156022	-0.00347107	NM_002270	m12-10a	9606	3629	3636	2608	2614	1a
ENSG00000083312	A_24_P260440	Q92973	TNPO1	0.156022	-0.00347107	NM_002270	m12-11	9606	7467	7473	5312	5318	m8
ENSG00000083312	A_24_P260440	Q92973	TNPO1	0.156022	-0.00347107	NM_002270	m12-3	9606	7592	7598	5426	5432	m8
ENSG00000083312	A_24_P260440	Q92973	TNPO1	0.156022	-0.00347107	NM_002270	m12-4-3p	9606	5344	5350	3910	3916	1a
ENSG00000083312	A_24_P260440	Q92973	TNPO1	0.156022	-0.00347107	NM_002270	m12-6-5p	9606	7717	7726	5551	5557	8mer
ENSG00000083312	A_24_P260440	Q92973	TNPO1	0.156022	-0.00347107	NM_002270	m12-11	9606	6496	6502	4653	4659	m8
ENSG00000083312	A_24_P260440	Q92973	TNPO1	0.156022	-0.00347107	NM_002270	m12-6-5p	9606	4390	4397	3222	3228	8mer
ENSG00000083312	A_24_P260440	Q92973	TNPO1	0.156022	-0.00347107	NM_002270	m12-3	9606	6637	6643	4756	4762	m8
ENSG00000083312	A_24_P260440	Q92973	TNPO1	0.156022	-0.00347107	NM_002270	m12-3	9606	2221	2228	1693	1699	8mer
ENSG00000083312	A_24_P260440	Q92973	TNPO1	0.156022	-0.00347107	NM_002270	m12-4-5p	9606	2104	2110	1586	1592	m8
ENSG00000083312	A_24_P260440	Q92973	TNPO1	0.156022	-0.00347107	NM_002270	m12-5	9606	5191	5197	3835	3841	1a
ENSG00000083312	A_24_P260440	Q92973	TNPO1	0.156022	-0.00347107	NM_002270	m12-6-5p	9606	7504	7510	5348	5354	1a
ENSG00000083845	A_24_P41180	P46782	RPS5	0.0840203	-0.233391	NM_001009	m12-6-5p	9606	9	21	9	15	m8
ENSG00000083845	A_23_P208265	P46782	RPS5	0.0519215	-0.233391	NM_001009	m12-6-5p	9606	9	21	9	15	m8
ENSG00000083896	A_23_P92590	Q96MU7	YTHDC1	0.165664	-0.572925	NM_001031732	m12-9star	9606	3217	3223	2064	2070	1a
ENSG00000083896	A_23_P92590	Q96MU7	YTHDC1	0.165664	-0.572925	NM_001031732	m12-4-5p	9606	1379	1385	898	904	1a
ENSG00000083896	A_23_P92590	Q96MU7	YTHDC1	0.165664	-0.572925	NM_001031732	m12-11	9606	1422	1430	928	934	1a
ENSG00000083896	A_23_P92590	Q96MU7	YTHDC1	0.165664	-0.572925	NM_001031732	m12-4-3p	9606	1069	1075	726	732	1a
ENSG00000083896	A_23_P92590	Q96MU7	YTHDC1	0.165664	-0.572925	NM_001031732	m12-4-3p	9606	3636	3642	2392	2398	1a
ENSG00000083896	A_23_P92590	Q96MU7	YTHDC1	0.165664	-0.572925	NM_001031732	m12-4-3p	9606	5017	5023	3548	3554	m8
ENSG00000083896	A_23_P92590	Q96MU7	YTHDC1	0.165664	-0.572925	NM_001031732	m12-5	9606	458	464	295	301	1a
ENSG00000083896	A_23_P92590	Q96MU7	YTHDC1	0.165664	-0.572925	NM_001031732	m12-2	9606	2600	2617	1701	1707	m8
ENSG00000083896	A_23_P92590	Q96MU7	YTHDC1	0.165664	-0.572925	NM_001031732	m12-4-5p	9606	4457	4463	3088	3094	1a
ENSG00000083896	A_23_P92590	Q96MU7	YTHDC1	0.165664	-0.572925	NM_001031732	m12-4-5p	9606	962	969	645	651	m8
ENSG00000083896	A_32_P352697	Q96MU7	YTHDC1	0.247069	-0.572925	NM_001031732	m12-9star	9606	3217	3223	2064	2070	1a
ENSG00000083896	A_32_P352697	Q96MU7	YTHDC1	0.247069	-0.572925	NM_001031732	m12-4-5p	9606	1379	1385	898	904	1a
ENSG00000083896	A_32_P352697	Q96MU7	YTHDC1	0.247069	-0.572925	NM_001031732	m12-11	9606	1422	1430	928	934	1a
ENSG00000083896	A_32_P352697	Q96MU7	YTHDC1	0.247069	-0.572925	NM_001031732	m12-4-3p	9606	1069	1075	726	732	1a
ENSG00000083896	A_32_P352697	Q96MU7	YTHDC1	0.247069	-0.572925	NM_001031732	m12-4-3p	9606	3636	3642	2392	2398	1a
ENSG00000083896	A_32_P352697	Q96MU7	YTHDC1	0.247069	-0.572925	NM_001031732	m12-4-3p	9606	5017	5023	3548	3554	m8
ENSG00000083896	A_32_P352697	Q96MU7	YTHDC1	0.247069	-0.572925	NM_001031732	m12-5	9606	458	464	295	301	1a
ENSG00000083896	A_32_P352697	Q96MU7	YTHDC1	0.247069	-0.572925	NM_001031732	m12-2	9606	2600	2617	1701	1707	m8
ENSG00000083896	A_32_P352697	Q96MU7	YTHDC1	0.247069	-0.572925	NM_001031732	m12-4-5p	9606	4457	4463	3088	3094	1a
ENSG00000083896	A_32_P352697	Q96MU7	YTHDC1	0.247069	-0.572925	NM_001031732	m12-4-5p	9606	962	969	645	651	m8
ENSG00000083896	A_24_P208961	Q96MU7	YTHDC1	0.154923	-0.572925	NM_001031732	m12-9star	9606	3217	3223	2064	2070	1a
ENSG00000083896	A_24_P208961	Q96MU7	YTHDC1	0.154923	-0.572925	NM_001031732	m12-4-5p	9606	1379	1385	898	904	1a
ENSG00000083896	A_24_P208961	Q96MU7	YTHDC1	0.154923	-0.572925	NM_001031732	m12-11	9606	1422	1430	928	934	1a
ENSG00000083896	A_24_P208961	Q96MU7	YTHDC1	0.154923	-0.572925	NM_001031732	m12-4-3p	9606	1069	1075	726	732	1a
ENSG00000083896	A_24_P208961	Q96MU7	YTHDC1	0.154923	-0.572925	NM_001031732	m12-4-3p	9606	3636	3642	2392	2398	1a
ENSG00000083896	A_24_P208961	Q96MU7	YTHDC1	0.154923	-0.572925	NM_001031732	m12-4-3p	9606	5017	5023	3548	3554	m8
ENSG00000083896	A_24_P208961	Q96MU7	YTHDC1	0.154923	-0.572925	NM_001031732	m12-5	9606	458	464	295	301	1a
ENSG00000083896	A_24_P208961	Q96MU7	YTHDC1	0.154923	-0.572925	NM_001031732	m12-2	9606	2600	2617	1701	1707	m8
ENSG00000083896	A_24_P208961	Q96MU7	YTHDC1	0.154923	-0.572925	NM_001031732	m12-4-5p	9606	4457	4463	3088	3094	1a
ENSG00000083896	A_24_P208961	Q96MU7	YTHDC1	0.154923	-0.572925	NM_001031732	m12-4-5p	9606	962	969	645	651	m8
ENSG00000084207	A_23_P202658	P09211	GSTP1	0.0613232	0.164704	NM_000852	NA	NA	NA	NA	NA	NA	NA
ENSG00000084463	A_23_P105519	Q9Y2W2	WBP11	-0.19754	0.0799622	NM_016312	m12-1	9606	615	622	415	421	8mer
ENSG00000084623	A_23_P85560	Q13347	EIF3I	0.0544883	-0.0886991	NM_003757	m12-1	9606	43	49	36	42	m8
ENSG00000084733	A_23_P165879	P61026	RAB10	0.0751034	0.153573	NM_016131	m12-7	9606	3267	3273	2270	2276	m8
ENSG00000084733	A_23_P165879	P61026	RAB10	0.0751034	0.153573	NM_016131	m12-4-3p	9606	3359	3367	2352	2358	1a
ENSG00000084733	A_23_P165879	P61026	RAB10	0.0751034	0.153573	NM_016131	m12-3	9606	2831	2880	1984	1990	m8
ENSG00000084733	A_23_P165879	P61026	RAB10	0.0751034	0.153573	NM_016131	m12-5	9606	2342	2349	1573	1579	8mer
ENSG00000084733	A_23_P165879	P61026	RAB10	0.0751034	0.153573	NM_016131	m12-10b	9606	3297	3303	2300	2306	1a
ENSG00000084733	A_24_P319675	P61026	RAB10	0.138898	0.153573	NM_016131	m12-7	9606	3267	3273	2270	2276	m8
ENSG00000084733	A_24_P319675	P61026	RAB10	0.138898	0.153573	NM_016131	m12-4-3p	9606	3359	3367	2352	2358	1a
ENSG00000084733	A_24_P319675	P61026	RAB10	0.138898	0.153573	NM_016131	m12-3	9606	2831	2880	1984	1990	m8
ENSG00000084733	A_24_P319675	P61026	RAB10	0.138898	0.153573	NM_016131	m12-5	9606	2342	2349	1573	1579	8mer
ENSG00000084733	A_24_P319675	P61026	RAB10	0.138898	0.153573	NM_016131	m12-10b	9606	3297	3303	2300	2306	1a
ENSG00000084754	A_24_P353964	P40939	HADHA	0.0849795	0.162031	NM_000182	m12-3	9606	654	660	454	460	m8
ENSG00000084754	A_24_P242688	P40939	HADHA	0.0339728	0.162031	NM_000182	m12-3	9606	654	660	454	460	m8
ENSG00000084774	A_23_P40049	P27708	CAD	0.0909562	0.446652	NM_004341	m12-6-5p	9606	48	54	36	42	m8
ENSG00000085377	A_23_P133755	P48147	PREP	0.0652296	0.450476	NM_002726	m12-3	9606	599	605	360	366	1a
ENSG00000085377	A_23_P133755	P48147	PREP	0.0652296	0.450476	NM_002726	m12-4-5p	9606	240	247	172	178	1a
ENSG00000085377	A_23_P133755	P48147	PREP	0.0652296	0.450476	NM_002726	m12-2	9606	171	181	119	125	m8
ENSG00000085662	A_23_P258190	P15121	AKR1B1	0.299089	0.331132	NM_001628	NA	NA	NA	NA	NA	NA	NA
ENSG00000085733	A_23_P202823	Q14247	CTTN	0.018775	0.106215	NM_005231	m12-6-5p	9606	1133	1139	676	682	m8
ENSG00000085733	A_23_P202823	Q14247	CTTN	0.018775	0.106215	NM_005231	m12-9star	9606	1136	1142	679	685	1a
ENSG00000085872	A_23_P16139	Q8IWX8	CHERP	0.182008	0.179056	NM_006387	NA	NA	NA	NA	NA	NA	NA
ENSG00000085872	A_23_P16132	Q8IWX8	CHERP	0.259631	0.179056	NM_006387	NA	NA	NA	NA	NA	NA	NA
ENSG00000085978	A_32_P113508	Q676U5	ATG16L1	0.14929	0.0731826	NM_017974	m12-10b	9606	611	657	418	424	m8
ENSG00000085978	A_32_P113508	Q676U5	ATG16L1	0.14929	0.0731826	NM_017974	m12-10a	9606	379	388	257	263	1a
ENSG00000085978	A_32_P113508	Q676U5	ATG16L1	0.14929	0.0731826	NM_017974	m12-6-5p	9606	838	844	526	532	1a
ENSG00000085978	A_32_P113508	Q676U5	ATG16L1	0.14929	0.0731826	NM_017974	m12-9star	9606	22	31	14	20	1a
ENSG00000085978	A_32_P113508	Q676U5	ATG16L1	0.14929	0.0731826	NM_017974	m12-3	9606	817	824	511	517	m8
ENSG00000086061	A_23_P60479	P31689	DNAJA1	0.155334	-0.126205	NM_001539	NA	NA	NA	NA	NA	NA	NA
ENSG00000086061	A_24_P192586	P31689	DNAJA1	-0.0333195	-0.126205	NM_001539	NA	NA	NA	NA	NA	NA	NA
ENSG00000086598	A_23_P36445	Q15363	TMED2	-0.0800567	0.816115	NM_006815	m12-6-3	9606	1485	1492	918	924	1a
ENSG00000086598	A_23_P36445	Q15363	TMED2	-0.0800567	0.816115	NM_006815	m12-11	9606	1498	1504	930	936	m8
ENSG00000086598	A_23_P36448	Q15363	TMED2	-0.107512	0.816115	NM_006815	m12-6-3	9606	1485	1492	918	924	1a
ENSG00000086598	A_23_P36448	Q15363	TMED2	-0.107512	0.816115	NM_006815	m12-11	9606	1498	1504	930	936	m8
ENSG00000086758	A_23_P219207	Q7Z6Z7	HUWE1	0.205605	0.337142	NM_031407	m12-3	9606	496	502	424	430	m8
ENSG00000086758	A_24_P932016	Q7Z6Z7	HUWE1	0.0300077	0.337142	NM_031407	m12-3	9606	496	502	424	430	m8
ENSG00000086758	A_24_P310667	Q7Z6Z7	HUWE1	0.202779	0.337142	NM_031407	m12-3	9606	496	502	424	430	m8
ENSG00000087086	A_32_P155247	P02792	FTL	0.369054	-0.354735	NM_000146	NA	NA	NA	NA	NA	NA	NA
ENSG00000087086	A_23_P50498	P02792	FTL	0.340074	-0.354735	NM_000146	NA	NA	NA	NA	NA	NA	NA
ENSG00000087086	A_23_P50504	P02792	FTL	0.383372	-0.354735	NM_000146	NA	NA	NA	NA	NA	NA	NA
ENSG00000087087	A_23_P111481	Q9BXP5	SRRT	0.00124098	0.202255	NM_015908	NA	NA	NA	NA	NA	NA	NA
ENSG00000087087	A_24_P383080	Q9BXP5	SRRT	-0.0541749	0.202255	NM_015908	NA	NA	NA	NA	NA	NA	NA
ENSG00000087087	A_23_P111487	Q9BXP5	SRRT	0.0851685	0.202255	NM_015908	NA	NA	NA	NA	NA	NA	NA
ENSG00000087191	A_23_P164035	P62195	PSMC5	0.0391357	0.373238	NM_002805	NA	NA	NA	NA	NA	NA	NA
ENSG00000087302	A_23_P14482	Q9Y224	C14orf166	0.0900714	0.0466988	NM_016039	NA	NA	NA	NA	NA	NA	NA
ENSG00000087842	A_23_P137035	O00625	PIR	0.0659629	-0.0414602	NM_001018109	NA	NA	NA	NA	NA	NA	NA
ENSG00000088205	A_24_P165736	Q9NVP1	DDX18	0.0475484	-0.0647275	NM_006773	m12-6-3	9606	1766	1772	1302	1308	1a
ENSG00000088205	A_24_P165736	Q9NVP1	DDX18	0.0475484	-0.0647275	NM_006773	m12-1	9606	488	494	376	382	1a
ENSG00000088205	A_24_P165736	Q9NVP1	DDX18	0.0475484	-0.0647275	NM_006773	m12-2	9606	1499	1522	1110	1116	1a
ENSG00000088205	A_24_P165736	Q9NVP1	DDX18	0.0475484	-0.0647275	NM_006773	m12-6-5p	9606	1811	1817	1344	1350	1a
ENSG00000088205	A_23_P56865	Q9NVP1	DDX18	-0.0348558	-0.0647275	NM_006773	m12-6-3	9606	1766	1772	1302	1308	1a
ENSG00000088205	A_23_P56865	Q9NVP1	DDX18	-0.0348558	-0.0647275	NM_006773	m12-1	9606	488	494	376	382	1a
ENSG00000088205	A_23_P56865	Q9NVP1	DDX18	-0.0348558	-0.0647275	NM_006773	m12-2	9606	1499	1522	1110	1116	1a
ENSG00000088205	A_23_P56865	Q9NVP1	DDX18	-0.0348558	-0.0647275	NM_006773	m12-6-5p	9606	1811	1817	1344	1350	1a
ENSG00000088247	A_23_P16157	Q92945	KHSRP	-0.336163	-0.127014	NM_003685	m12-3	9606	7	14	7	13	8mer
ENSG00000088247	A_23_P16157	Q92945	KHSRP	-0.336163	-0.127014	NM_003685	m12-7	9606	366	372	215	221	m8
ENSG00000088247	A_24_P134235	Q92945	KHSRP	-0.197868	-0.127014	NM_003685	m12-3	9606	7	14	7	13	8mer
ENSG00000088247	A_24_P134235	Q92945	KHSRP	-0.197868	-0.127014	NM_003685	m12-7	9606	366	372	215	221	m8
ENSG00000088256	A_23_P142289	P29992	GNA11	0.0256605	-0.0799905	NM_002067	NA	NA	NA	NA	NA	NA	NA
ENSG00000088833	A_23_P210719	Q9UNZ2	NSFL1C	0.0951261	0.109221	NM_016143	m12-6-5p	9606	1292	1298	1066	1072	1a
ENSG00000088833	A_23_P210719	Q9UNZ2	NSFL1C	0.0951261	0.109221	NM_016143	m12-5	9606	1011	1017	822	828	1a
ENSG00000088833	A_23_P210719	Q9UNZ2	NSFL1C	0.0951261	0.109221	NM_016143	m12-10a	9606	1588	1595	1342	1348	8mer
ENSG00000088833	A_24_P65864	Q9UNZ2	NSFL1C	-0.0121185	0.109221	NM_016143	m12-6-5p	9606	1292	1298	1066	1072	1a
ENSG00000088833	A_24_P65864	Q9UNZ2	NSFL1C	-0.0121185	0.109221	NM_016143	m12-5	9606	1011	1017	822	828	1a
ENSG00000088833	A_24_P65864	Q9UNZ2	NSFL1C	-0.0121185	0.109221	NM_016143	m12-10a	9606	1588	1595	1342	1348	8mer
ENSG00000088930	A_23_P166135	Q9H0D6	XRN2	-0.42784	-0.294708	NM_012255	m12-2	9606	36	47	36	42	m8
ENSG00000088930	A_23_P166135	Q9H0D6	XRN2	-0.42784	-0.294708	NM_012255	m12-4-3p	9606	374	381	298	304	8mer
ENSG00000088930	A_23_P166135	Q9H0D6	XRN2	-0.42784	-0.294708	NM_012255	m12-2	9606	123	130	95	101	8mer
ENSG00000088986	A_23_P65031	P63167	DYNLL1	-0.152156	-0.425781	NM_001037494	NA	NA	NA	NA	NA	NA	NA
ENSG00000088986	A_24_P124672	P63167	DYNLL1	-0.139986	-0.425781	NM_001037494	NA	NA	NA	NA	NA	NA	NA
ENSG00000089154	A_23_P406105	Q92616	GCN1L1	-0.0453865	-0.0512091	NM_006836	m12-4-5p	9606	492	499	265	271	8mer
ENSG00000089157	A_23_P204472	P05388	RPLP0	0.0292812	-0.236536	NM_001002	NA	NA	NA	NA	NA	NA	NA
ENSG00000089157	A_32_P184796	P05388	RPLP0	0.00593237	-0.236536	NM_001002	NA	NA	NA	NA	NA	NA	NA
ENSG00000089220	A_23_P13604	P30086	PEBP1	-1.12645	-0.603717	NM_002567	m12-2	9606	443	450	321	327	m8
ENSG00000089220	A_23_P13604	P30086	PEBP1	-1.12645	-0.603717	NM_002567	m12-3	9606	564	570	433	439	1a
ENSG00000089220	A_23_P13604	P30086	PEBP1	-1.12645	-0.603717	NM_002567	m12-11	9606	911	917	729	735	1a
ENSG00000089248	A_23_P139929	P30040	ERP29	0.0111716	-0.0265452	NM_001034025	NA	NA	NA	NA	NA	NA	NA
ENSG00000089737	A_24_P238878	Q9GZR7	DDX24	-0.137891	-0.210731	NM_020414	NA	NA	NA	NA	NA	NA	NA
ENSG00000089737	A_23_P151544	Q9GZR7	DDX24	0.145469	-0.210731	NM_020414	NA	NA	NA	NA	NA	NA	NA
ENSG00000089737	A_24_P338882	Q9GZR7	DDX24	0.0933078	-0.210731	NM_020414	NA	NA	NA	NA	NA	NA	NA
ENSG00000090013	A_23_P153351	P30043	BLVRB	-0.0119139	-0.00828145	NM_000713	NA	NA	NA	NA	NA	NA	NA
ENSG00000090273	A_23_P74653	Q9Y266	NUDC	-0.118394	-0.212067	NM_006600	NA	NA	NA	NA	NA	NA	NA
ENSG00000090520	A_23_P166899	Q9UBS4	DNAJB11	-0.155063	0.380514	NM_016306	NA	NA	NA	NA	NA	NA	NA
ENSG00000090615	A_23_P203819	Q08378	GOLGA3	0.0466216	0.00398127	NM_005895	m12-8	9606	602	609	364	370	m8
ENSG00000090615	A_23_P203819	Q08378	GOLGA3	0.0466216	0.00398127	NM_005895	m12-9star	9606	1000	1007	672	678	8mer
ENSG00000090615	A_23_P203819	Q08378	GOLGA3	0.0466216	0.00398127	NM_005895	m12-9star	9606	1137	1143	808	814	1a
ENSG00000090615	A_23_P203819	Q08378	GOLGA3	0.0466216	0.00398127	NM_005895	m12-9star	9606	4263	4270	2983	2989	8mer
ENSG00000090615	A_23_P203819	Q08378	GOLGA3	0.0466216	0.00398127	NM_005895	m12-11	9606	2983	2990	1907	1913	8mer
ENSG00000090615	A_23_P203819	Q08378	GOLGA3	0.0466216	0.00398127	NM_005895	m12-1	9606	3344	3350	2191	2197	m8
ENSG00000091140	A_23_P111835	P09622	DLD	0.0757181	0.0493189	NM_000108	m12-9	9606	984	990	605	611	1a
ENSG00000091140	A_23_P111835	P09622	DLD	0.0757181	0.0493189	NM_000108	m12-6-5p	9606	2184	2190	1306	1312	m8
ENSG00000091140	A_23_P111835	P09622	DLD	0.0757181	0.0493189	NM_000108	m12-10b	9606	2092	2099	1228	1234	1a
ENSG00000091140	A_23_P111835	P09622	DLD	0.0757181	0.0493189	NM_000108	m12-5	9606	352	358	234	240	m8
ENSG00000091140	A_23_P111835	P09622	DLD	0.0757181	0.0493189	NM_000108	m12-4-3p	9606	1221	1227	772	778	1a
ENSG00000091483	A_23_P34733	P07954	FH	-0.349197	0.00647758	NM_000143	NA	NA	NA	NA	NA	NA	NA
ENSG00000091527	A_24_P163113	Q9UKY7	CDV3	-0.139138	-0.066279	NM_017548	m12-4-3p	9606	823	838	666	672	m8
ENSG00000091527	A_24_P163113	Q9UKY7	CDV3	-0.139138	-0.066279	NM_017548	m12-6-5p	9606	733	750	600	606	1a
ENSG00000091527	A_24_P163113	Q9UKY7	CDV3	-0.139138	-0.066279	NM_017548	m12-2	9606	2569	2579	1678	1684	1a
ENSG00000091527	A_24_P163113	Q9UKY7	CDV3	-0.139138	-0.066279	NM_017548	m12-11	9606	1162	1171	811	817	1a
ENSG00000091527	A_24_P163113	Q9UKY7	CDV3	-0.139138	-0.066279	NM_017548	m12-1	9606	600	606	492	498	1a
ENSG00000091527	A_24_P157388	Q9UKY7	CDV3	-0.126034	-0.066279	NM_017548	m12-4-3p	9606	823	838	666	672	m8
ENSG00000091527	A_24_P157388	Q9UKY7	CDV3	-0.126034	-0.066279	NM_017548	m12-6-5p	9606	733	750	600	606	1a
ENSG00000091527	A_24_P157388	Q9UKY7	CDV3	-0.126034	-0.066279	NM_017548	m12-2	9606	2569	2579	1678	1684	1a
ENSG00000091527	A_24_P157388	Q9UKY7	CDV3	-0.126034	-0.066279	NM_017548	m12-11	9606	1162	1171	811	817	1a
ENSG00000091527	A_24_P157388	Q9UKY7	CDV3	-0.126034	-0.066279	NM_017548	m12-1	9606	600	606	492	498	1a
ENSG00000091527	A_23_P259413	Q9UKY7	CDV3	-0.10322	-0.066279	NM_017548	m12-4-3p	9606	823	838	666	672	m8
ENSG00000091527	A_23_P259413	Q9UKY7	CDV3	-0.10322	-0.066279	NM_017548	m12-6-5p	9606	733	750	600	606	1a
ENSG00000091527	A_23_P259413	Q9UKY7	CDV3	-0.10322	-0.066279	NM_017548	m12-2	9606	2569	2579	1678	1684	1a
ENSG00000091527	A_23_P259413	Q9UKY7	CDV3	-0.10322	-0.066279	NM_017548	m12-11	9606	1162	1171	811	817	1a
ENSG00000091527	A_23_P259413	Q9UKY7	CDV3	-0.10322	-0.066279	NM_017548	m12-1	9606	600	606	492	498	1a
ENSG00000092148	A_23_P54006	Q9ULT8	HECTD1	0.0135888	0.122459	NM_015382	m12-1	9606	305	314	175	181	m8
ENSG00000092148	A_23_P54006	Q9ULT8	HECTD1	0.0135888	0.122459	NM_015382	m12-4-3p	9606	713	722	499	505	8mer
ENSG00000092148	A_23_P54006	Q9ULT8	HECTD1	0.0135888	0.122459	NM_015382	m12-2	9606	517	523	360	366	m8
ENSG00000092199	A_23_P163006	P07910	HNRNPC	0.000852012	-0.169206	NM_001077442	m12-1	9606	1832	1839	1477	1483	8mer
ENSG00000092199	A_23_P163006	P07910	HNRNPC	0.000852012	-0.169206	NM_001077442	m12-4-5p	9606	1636	1642	1319	1325	1a
ENSG00000092199	A_23_P163006	P07910	HNRNPC	0.000852012	-0.169206	NM_001077442	m12-10a	9606	1012	1020	805	811	8mer
ENSG00000092199	A_23_P163006	P07910	HNRNPC	0.000852012	-0.169206	NM_001077442	m12-5	9606	1880	1886	1524	1530	1a
ENSG00000092199	A_23_P163006	P07910	HNRNPC	0.000852012	-0.169206	NM_001077442	m12-1	9606	268	274	217	223	m8
ENSG00000092199	A_23_P163006	P07910	HNRNPC	0.000852012	-0.169206	NM_001077442	m12-10b	9606	2419	2425	1951	1957	1a
ENSG00000092199	A_23_P163006	P07910	HNRNPC	0.000852012	-0.169206	NM_001077442	m12-5	9606	1153	1159	896	902	1a
ENSG00000092199	A_23_P163006	P07910	HNRNPC	0.000852012	-0.169206	NM_001077442	m12-4-5p	9606	2408	2414	1940	1946	m8
ENSG00000092199	A_23_P163006	P07910	HNRNPC	0.000852012	-0.169206	NM_001077442	m12-5	9606	651	670	522	528	m8
ENSG00000092199	A_23_P163006	P07910	HNRNPC	0.000852012	-0.169206	NM_001077442	m12-8	9606	207	214	159	165	8mer
ENSG00000092199	A_32_P142028	P07910	HNRNPC	0.0171655	-0.108473	NM_001077442	m12-1	9606	1832	1839	1477	1483	8mer
ENSG00000092199	A_32_P142028	P07910	HNRNPC	0.0171655	-0.108473	NM_001077442	m12-4-5p	9606	1636	1642	1319	1325	1a
ENSG00000092199	A_32_P142028	P07910	HNRNPC	0.0171655	-0.108473	NM_001077442	m12-10a	9606	1012	1020	805	811	8mer
ENSG00000092199	A_32_P142028	P07910	HNRNPC	0.0171655	-0.108473	NM_001077442	m12-5	9606	1880	1886	1524	1530	1a
ENSG00000092199	A_32_P142028	P07910	HNRNPC	0.0171655	-0.108473	NM_001077442	m12-1	9606	268	274	217	223	m8
ENSG00000092199	A_32_P142028	P07910	HNRNPC	0.0171655	-0.108473	NM_001077442	m12-10b	9606	2419	2425	1951	1957	1a
ENSG00000092199	A_32_P142028	P07910	HNRNPC	0.0171655	-0.108473	NM_001077442	m12-5	9606	1153	1159	896	902	1a
ENSG00000092199	A_32_P142028	P07910	HNRNPC	0.0171655	-0.108473	NM_001077442	m12-4-5p	9606	2408	2414	1940	1946	m8
ENSG00000092199	A_32_P142028	P07910	HNRNPC	0.0171655	-0.108473	NM_001077442	m12-5	9606	651	670	522	528	m8
ENSG00000092199	A_32_P142028	P07910	HNRNPC	0.0171655	-0.108473	NM_001077442	m12-8	9606	207	214	159	165	8mer
ENSG00000092199	A_23_P163006	P07910	HNRNPC	0.000852012	-0.338852	NM_001077442	m12-1	9606	1832	1839	1477	1483	8mer
ENSG00000092199	A_23_P163006	P07910	HNRNPC	0.000852012	-0.338852	NM_001077442	m12-4-5p	9606	1636	1642	1319	1325	1a
ENSG00000092199	A_23_P163006	P07910	HNRNPC	0.000852012	-0.338852	NM_001077442	m12-10a	9606	1012	1020	805	811	8mer
ENSG00000092199	A_23_P163006	P07910	HNRNPC	0.000852012	-0.338852	NM_001077442	m12-5	9606	1880	1886	1524	1530	1a
ENSG00000092199	A_23_P163006	P07910	HNRNPC	0.000852012	-0.338852	NM_001077442	m12-1	9606	268	274	217	223	m8
ENSG00000092199	A_23_P163006	P07910	HNRNPC	0.000852012	-0.338852	NM_001077442	m12-10b	9606	2419	2425	1951	1957	1a
ENSG00000092199	A_23_P163006	P07910	HNRNPC	0.000852012	-0.338852	NM_001077442	m12-5	9606	1153	1159	896	902	1a
ENSG00000092199	A_23_P163006	P07910	HNRNPC	0.000852012	-0.338852	NM_001077442	m12-4-5p	9606	2408	2414	1940	1946	m8
ENSG00000092199	A_23_P163006	P07910	HNRNPC	0.000852012	-0.338852	NM_001077442	m12-5	9606	651	670	522	528	m8
ENSG00000092199	A_23_P163006	P07910	HNRNPC	0.000852012	-0.338852	NM_001077442	m12-8	9606	207	214	159	165	8mer
ENSG00000092199	A_23_P163006	P07910	HNRNPC	0.000852012	-0.108473	NM_001077442	m12-1	9606	1832	1839	1477	1483	8mer
ENSG00000092199	A_23_P163006	P07910	HNRNPC	0.000852012	-0.108473	NM_001077442	m12-4-5p	9606	1636	1642	1319	1325	1a
ENSG00000092199	A_23_P163006	P07910	HNRNPC	0.000852012	-0.108473	NM_001077442	m12-10a	9606	1012	1020	805	811	8mer
ENSG00000092199	A_23_P163006	P07910	HNRNPC	0.000852012	-0.108473	NM_001077442	m12-5	9606	1880	1886	1524	1530	1a
ENSG00000092199	A_23_P163006	P07910	HNRNPC	0.000852012	-0.108473	NM_001077442	m12-1	9606	268	274	217	223	m8
ENSG00000092199	A_23_P163006	P07910	HNRNPC	0.000852012	-0.108473	NM_001077442	m12-10b	9606	2419	2425	1951	1957	1a
ENSG00000092199	A_23_P163006	P07910	HNRNPC	0.000852012	-0.108473	NM_001077442	m12-5	9606	1153	1159	896	902	1a
ENSG00000092199	A_23_P163006	P07910	HNRNPC	0.000852012	-0.108473	NM_001077442	m12-4-5p	9606	2408	2414	1940	1946	m8
ENSG00000092199	A_23_P163006	P07910	HNRNPC	0.000852012	-0.108473	NM_001077442	m12-5	9606	651	670	522	528	m8
ENSG00000092199	A_23_P163006	P07910	HNRNPC	0.000852012	-0.108473	NM_001077442	m12-8	9606	207	214	159	165	8mer
ENSG00000092199	A_32_P142028	P07910	HNRNPC	0.0171655	-0.338852	NM_001077442	m12-1	9606	1832	1839	1477	1483	8mer
ENSG00000092199	A_32_P142028	P07910	HNRNPC	0.0171655	-0.338852	NM_001077442	m12-4-5p	9606	1636	1642	1319	1325	1a
ENSG00000092199	A_32_P142028	P07910	HNRNPC	0.0171655	-0.338852	NM_001077442	m12-10a	9606	1012	1020	805	811	8mer
ENSG00000092199	A_32_P142028	P07910	HNRNPC	0.0171655	-0.338852	NM_001077442	m12-5	9606	1880	1886	1524	1530	1a
ENSG00000092199	A_32_P142028	P07910	HNRNPC	0.0171655	-0.338852	NM_001077442	m12-1	9606	268	274	217	223	m8
ENSG00000092199	A_32_P142028	P07910	HNRNPC	0.0171655	-0.338852	NM_001077442	m12-10b	9606	2419	2425	1951	1957	1a
ENSG00000092199	A_32_P142028	P07910	HNRNPC	0.0171655	-0.338852	NM_001077442	m12-5	9606	1153	1159	896	902	1a
ENSG00000092199	A_32_P142028	P07910	HNRNPC	0.0171655	-0.338852	NM_001077442	m12-4-5p	9606	2408	2414	1940	1946	m8
ENSG00000092199	A_32_P142028	P07910	HNRNPC	0.0171655	-0.338852	NM_001077442	m12-5	9606	651	670	522	528	m8
ENSG00000092199	A_32_P142028	P07910	HNRNPC	0.0171655	-0.338852	NM_001077442	m12-8	9606	207	214	159	165	8mer
ENSG00000092199	A_32_P142028	P07910	HNRNPC	0.0171655	-0.169206	NM_001077442	m12-1	9606	1832	1839	1477	1483	8mer
ENSG00000092199	A_32_P142028	P07910	HNRNPC	0.0171655	-0.169206	NM_001077442	m12-4-5p	9606	1636	1642	1319	1325	1a
ENSG00000092199	A_32_P142028	P07910	HNRNPC	0.0171655	-0.169206	NM_001077442	m12-10a	9606	1012	1020	805	811	8mer
ENSG00000092199	A_32_P142028	P07910	HNRNPC	0.0171655	-0.169206	NM_001077442	m12-5	9606	1880	1886	1524	1530	1a
ENSG00000092199	A_32_P142028	P07910	HNRNPC	0.0171655	-0.169206	NM_001077442	m12-1	9606	268	274	217	223	m8
ENSG00000092199	A_32_P142028	P07910	HNRNPC	0.0171655	-0.169206	NM_001077442	m12-10b	9606	2419	2425	1951	1957	1a
ENSG00000092199	A_32_P142028	P07910	HNRNPC	0.0171655	-0.169206	NM_001077442	m12-5	9606	1153	1159	896	902	1a
ENSG00000092199	A_32_P142028	P07910	HNRNPC	0.0171655	-0.169206	NM_001077442	m12-4-5p	9606	2408	2414	1940	1946	m8
ENSG00000092199	A_32_P142028	P07910	HNRNPC	0.0171655	-0.169206	NM_001077442	m12-5	9606	651	670	522	528	m8
ENSG00000092199	A_32_P142028	P07910	HNRNPC	0.0171655	-0.169206	NM_001077442	m12-8	9606	207	214	159	165	8mer
ENSG00000092199	A_32_P142028	P07910	HNRNPC	0.0171655	0.0373553	NM_001077442	m12-1	9606	1832	1839	1477	1483	8mer
ENSG00000092199	A_32_P142028	P07910	HNRNPC	0.0171655	0.0373553	NM_001077442	m12-4-5p	9606	1636	1642	1319	1325	1a
ENSG00000092199	A_32_P142028	P07910	HNRNPC	0.0171655	0.0373553	NM_001077442	m12-10a	9606	1012	1020	805	811	8mer
ENSG00000092199	A_32_P142028	P07910	HNRNPC	0.0171655	0.0373553	NM_001077442	m12-5	9606	1880	1886	1524	1530	1a
ENSG00000092199	A_32_P142028	P07910	HNRNPC	0.0171655	0.0373553	NM_001077442	m12-1	9606	268	274	217	223	m8
ENSG00000092199	A_32_P142028	P07910	HNRNPC	0.0171655	0.0373553	NM_001077442	m12-10b	9606	2419	2425	1951	1957	1a
ENSG00000092199	A_32_P142028	P07910	HNRNPC	0.0171655	0.0373553	NM_001077442	m12-5	9606	1153	1159	896	902	1a
ENSG00000092199	A_32_P142028	P07910	HNRNPC	0.0171655	0.0373553	NM_001077442	m12-4-5p	9606	2408	2414	1940	1946	m8
ENSG00000092199	A_32_P142028	P07910	HNRNPC	0.0171655	0.0373553	NM_001077442	m12-5	9606	651	670	522	528	m8
ENSG00000092199	A_32_P142028	P07910	HNRNPC	0.0171655	0.0373553	NM_001077442	m12-8	9606	207	214	159	165	8mer
ENSG00000092199	A_23_P163006	P07910	HNRNPC	0.000852012	0.0373553	NM_001077442	m12-1	9606	1832	1839	1477	1483	8mer
ENSG00000092199	A_23_P163006	P07910	HNRNPC	0.000852012	0.0373553	NM_001077442	m12-4-5p	9606	1636	1642	1319	1325	1a
ENSG00000092199	A_23_P163006	P07910	HNRNPC	0.000852012	0.0373553	NM_001077442	m12-10a	9606	1012	1020	805	811	8mer
ENSG00000092199	A_23_P163006	P07910	HNRNPC	0.000852012	0.0373553	NM_001077442	m12-5	9606	1880	1886	1524	1530	1a
ENSG00000092199	A_23_P163006	P07910	HNRNPC	0.000852012	0.0373553	NM_001077442	m12-1	9606	268	274	217	223	m8
ENSG00000092199	A_23_P163006	P07910	HNRNPC	0.000852012	0.0373553	NM_001077442	m12-10b	9606	2419	2425	1951	1957	1a
ENSG00000092199	A_23_P163006	P07910	HNRNPC	0.000852012	0.0373553	NM_001077442	m12-5	9606	1153	1159	896	902	1a
ENSG00000092199	A_23_P163006	P07910	HNRNPC	0.000852012	0.0373553	NM_001077442	m12-4-5p	9606	2408	2414	1940	1946	m8
ENSG00000092199	A_23_P163006	P07910	HNRNPC	0.000852012	0.0373553	NM_001077442	m12-5	9606	651	670	522	528	m8
ENSG00000092199	A_23_P163006	P07910	HNRNPC	0.000852012	0.0373553	NM_001077442	m12-8	9606	207	214	159	165	8mer
ENSG00000092201	A_24_P153800	Q9Y5B9	SUPT16H	-0.273258	0.098846	NM_007192	NA	NA	NA	NA	NA	NA	NA
ENSG00000092201	A_23_P151634	Q9Y5B9	SUPT16H	-0.0385816	0.098846	NM_007192	NA	NA	NA	NA	NA	NA	NA
ENSG00000092621	A_23_P85783	O43175	PHGDH	-0.242129	0.037681	NM_006623	NA	NA	NA	NA	NA	NA	NA
ENSG00000092820	A_24_P290481	P15311	EZR	-0.466245	-0.0209765	NM_001111077	m12-9star	9606	472	478	245	251	1a
ENSG00000092820	A_24_P290481	P15311	EZR	-0.466245	-0.0209765	NM_001111077	m12-9star	9606	333	339	145	151	1a
ENSG00000092820	A_24_P290481	P15311	EZR	-0.466245	-0.0209765	NM_001111077	m12-1	9606	535	542	279	285	8mer
ENSG00000092820	A_24_P290481	P15311	EZR	-0.466245	-0.0209765	NM_001111077	m12-6-5p	9606	1871	1877	1026	1032	m8
ENSG00000092820	A_24_P290481	P15311	EZR	-0.466245	-0.0209765	NM_001111077	m12-9	9606	307	316	124	130	1a
ENSG00000092820	A_23_P19590	P15311	EZR	-0.231686	-0.0209765	NM_001111077	m12-9star	9606	472	478	245	251	1a
ENSG00000092820	A_23_P19590	P15311	EZR	-0.231686	-0.0209765	NM_001111077	m12-9star	9606	333	339	145	151	1a
ENSG00000092820	A_23_P19590	P15311	EZR	-0.231686	-0.0209765	NM_001111077	m12-1	9606	535	542	279	285	8mer
ENSG00000092820	A_23_P19590	P15311	EZR	-0.231686	-0.0209765	NM_001111077	m12-6-5p	9606	1871	1877	1026	1032	m8
ENSG00000092820	A_23_P19590	P15311	EZR	-0.231686	-0.0209765	NM_001111077	m12-9	9606	307	316	124	130	1a
ENSG00000092841	A_23_P344973	P60660	MYL6	0.045618	-0.00672444	NM_021019	NA	NA	NA	NA	NA	NA	NA
ENSG00000092964	A_23_P350824	Q16555	DPYSL2	-0.0166558	0.0880197	NM_001386	m12-10a	9606	374	386	269	275	m8
ENSG00000092964	A_23_P350824	Q16555	DPYSL2	-0.0166558	0.0880197	NM_001386	m12-5	9606	810	817	541	547	1a
ENSG00000092964	A_23_P350824	Q16555	DPYSL2	-0.0166558	0.0880197	NM_001386	m12-4-3p	9606	2468	2474	1445	1451	1a
ENSG00000092964	A_24_P38347	Q16555	DPYSL2	0.0379909	0.0880197	NM_001386	m12-10a	9606	374	386	269	275	m8
ENSG00000092964	A_24_P38347	Q16555	DPYSL2	0.0379909	0.0880197	NM_001386	m12-5	9606	810	817	541	547	1a
ENSG00000092964	A_24_P38347	Q16555	DPYSL2	0.0379909	0.0880197	NM_001386	m12-4-3p	9606	2468	2474	1445	1451	1a
ENSG00000093000	A_23_P434768	Q9UKX7	NUP50	-0.100901	0.0979736	NM_007172	m12-1	9606	776	782	574	580	m8
ENSG00000093000	A_23_P434768	Q9UKX7	NUP50	-0.100901	0.0979736	NM_007172	m12-3	9606	2690	2697	2127	2133	1a
ENSG00000093000	A_23_P434768	Q9UKX7	NUP50	-0.100901	0.0979736	NM_007172	m12-3	9606	4306	4312	3329	3335	1a
ENSG00000093000	A_23_P434768	Q9UKX7	NUP50	-0.100901	0.0979736	NM_007172	m12-6-5p	9606	68	74	36	42	m8
ENSG00000093000	A_23_P434768	Q9UKX7	NUP50	-0.100901	0.0979736	NM_007172	m12-2	9606	1767	1773	1379	1385	m8
ENSG00000093000	A_23_P434768	Q9UKX7	NUP50	-0.100901	0.0979736	NM_007172	m12-4-3p	9606	3747	3763	2913	2919	1a
ENSG00000093000	A_23_P434768	Q9UKX7	NUP50	-0.100901	0.0979736	NM_007172	m12-1	9606	2510	2524	1979	1985	1a
ENSG00000093000	A_23_P434768	Q9UKX7	NUP50	-0.100901	0.0979736	NM_007172	m12-4-3p	9606	3601	3608	2820	2826	1a
ENSG00000093000	A_23_P434768	Q9UKX7	NUP50	-0.100901	0.0979736	NM_007172	m12-3	9606	2660	2666	2101	2107	1a
ENSG00000093000	A_23_P211627	Q9UKX7	NUP50	-0.154886	0.0979736	NM_007172	m12-1	9606	776	782	574	580	m8
ENSG00000093000	A_23_P211627	Q9UKX7	NUP50	-0.154886	0.0979736	NM_007172	m12-3	9606	2690	2697	2127	2133	1a
ENSG00000093000	A_23_P211627	Q9UKX7	NUP50	-0.154886	0.0979736	NM_007172	m12-3	9606	4306	4312	3329	3335	1a
ENSG00000093000	A_23_P211627	Q9UKX7	NUP50	-0.154886	0.0979736	NM_007172	m12-6-5p	9606	68	74	36	42	m8
ENSG00000093000	A_23_P211627	Q9UKX7	NUP50	-0.154886	0.0979736	NM_007172	m12-2	9606	1767	1773	1379	1385	m8
ENSG00000093000	A_23_P211627	Q9UKX7	NUP50	-0.154886	0.0979736	NM_007172	m12-4-3p	9606	3747	3763	2913	2919	1a
ENSG00000093000	A_23_P211627	Q9UKX7	NUP50	-0.154886	0.0979736	NM_007172	m12-1	9606	2510	2524	1979	1985	1a
ENSG00000093000	A_23_P211627	Q9UKX7	NUP50	-0.154886	0.0979736	NM_007172	m12-4-3p	9606	3601	3608	2820	2826	1a
ENSG00000093000	A_23_P211627	Q9UKX7	NUP50	-0.154886	0.0979736	NM_007172	m12-3	9606	2660	2666	2101	2107	1a
ENSG00000095261	A_23_P43434	Q16401	PSMD5	0.117982	0.38452	NM_005047	m12-6-3	9606	2105	2112	1599	1605	8mer
ENSG00000095261	A_23_P43434	Q16401	PSMD5	0.117982	0.38452	NM_005047	m12-7	9606	1130	1167	930	936	1a
ENSG00000095261	A_23_P43434	Q16401	PSMD5	0.117982	0.38452	NM_005047	m12-10a	9606	191	198	135	141	m8
ENSG00000095261	A_23_P43434	Q16401	PSMD5	0.117982	0.38452	NM_005047	m12-10b	9606	1397	1418	1147	1153	m8
ENSG00000095261	A_23_P43434	Q16401	PSMD5	0.117982	0.38452	NM_005047	m12-11	9606	253	259	189	195	1a
ENSG00000095261	A_24_P363802	Q16401	PSMD5	0.230669	0.38452	NM_005047	m12-6-3	9606	2105	2112	1599	1605	8mer
ENSG00000095261	A_24_P363802	Q16401	PSMD5	0.230669	0.38452	NM_005047	m12-7	9606	1130	1167	930	936	1a
ENSG00000095261	A_24_P363802	Q16401	PSMD5	0.230669	0.38452	NM_005047	m12-10a	9606	191	198	135	141	m8
ENSG00000095261	A_24_P363802	Q16401	PSMD5	0.230669	0.38452	NM_005047	m12-10b	9606	1397	1418	1147	1153	m8
ENSG00000095261	A_24_P363802	Q16401	PSMD5	0.230669	0.38452	NM_005047	m12-11	9606	253	259	189	195	1a
ENSG00000095380	A_23_P9214	Q9NR45	NANS	-0.198794	-0.0102008	NM_018946	NA	NA	NA	NA	NA	NA	NA
ENSG00000096060	A_24_P38081	Q13451	FKBP5	0.084398	0.237979	NM_004117	m12-7	9606	2481	2488	1638	1644	8mer
ENSG00000096060	A_24_P38081	Q13451	FKBP5	0.084398	0.237979	NM_004117	m12-5	9606	444	450	318	324	1a
ENSG00000096060	A_24_P38081	Q13451	FKBP5	0.084398	0.237979	NM_004117	m12-2	9606	605	611	414	420	m8
ENSG00000096060	A_24_P38081	Q13451	FKBP5	0.084398	0.237979	NM_004117	m12-6-5p	9606	220	228	160	166	m8
ENSG00000096060	A_24_P38081	Q13451	FKBP5	0.084398	0.237979	NM_004117	m12-4-3p	9606	3000	3006	2052	2058	m8
ENSG00000096060	A_24_P38081	Q13451	FKBP5	0.084398	0.237979	NM_004117	m12-3	9606	1103	1109	785	791	1a
ENSG00000096060	A_23_P111206	Q13451	FKBP5	0.0274225	0.237979	NM_004117	m12-7	9606	2481	2488	1638	1644	8mer
ENSG00000096060	A_23_P111206	Q13451	FKBP5	0.0274225	0.237979	NM_004117	m12-5	9606	444	450	318	324	1a
ENSG00000096060	A_23_P111206	Q13451	FKBP5	0.0274225	0.237979	NM_004117	m12-2	9606	605	611	414	420	m8
ENSG00000096060	A_23_P111206	Q13451	FKBP5	0.0274225	0.237979	NM_004117	m12-6-5p	9606	220	228	160	166	m8
ENSG00000096060	A_23_P111206	Q13451	FKBP5	0.0274225	0.237979	NM_004117	m12-4-3p	9606	3000	3006	2052	2058	m8
ENSG00000096060	A_23_P111206	Q13451	FKBP5	0.0274225	0.237979	NM_004117	m12-3	9606	1103	1109	785	791	1a
ENSG00000096384	A_24_P170295	P08238	HSP90AB1	-0.162971	0.0755352	NM_007355	NA	NA	NA	NA	NA	NA	NA
ENSG00000096384	A_24_P823684	P08238	HSP90AB1	0.0598183	0.0755352	NM_007355	NA	NA	NA	NA	NA	NA	NA
ENSG00000096384	A_23_P145089	P08238	HSP90AB1	0.0865619	0.0755352	NM_007355	NA	NA	NA	NA	NA	NA	NA
ENSG00000096401	A_23_P156471	Q99459	CDC5L	0.124453	0.0821715	NM_001253	NA	NA	NA	NA	NA	NA	NA
ENSG00000096746	A_23_P115824	P31942	HNRNPH3	-0.0824584	-0.0642587	NM_012207	m12-1	9606	650	658	444	450	1a
ENSG00000096746	A_23_P115824	P31942	HNRNPH3	-0.0824584	-0.0642587	NM_012207	m12-10a	9606	643	651	439	445	m8
ENSG00000096746	A_23_P115824	P31942	HNRNPH3	-0.0824584	-0.0642587	NM_012207	m12-10b	9606	8	26	8	14	1a
ENSG00000096746	A_23_P115824	P31942	HNRNPH3	-0.0824584	-0.0642587	NM_012207	m12-3	9606	138	144	106	112	m8
ENSG00000097021	A_24_P205589	O00154	ACOT7	-0.171384	-0.112128	NM_007274	m12-6-5p	9606	392	398	308	314	m8
ENSG00000097033	A_23_P22957	Q9Y371	SH3GLB1	0.0254069	-1.21774	NM_016009	m12-1	9606	4682	4688	3373	3379	m8
ENSG00000097033	A_23_P22957	Q9Y371	SH3GLB1	0.0254069	-1.21774	NM_016009	m12-3	9606	3955	3961	2845	2851	m8
ENSG00000097033	A_23_P22957	Q9Y371	SH3GLB1	0.0254069	-1.21774	NM_016009	m12-1	9606	4816	4822	3507	3513	m8
ENSG00000097033	A_23_P22957	Q9Y371	SH3GLB1	0.0254069	-1.21774	NM_016009	m12-1	9606	2985	2993	2104	2110	8mer
ENSG00000097033	A_23_P22957	Q9Y371	SH3GLB1	0.0254069	-1.21774	NM_016009	m12-3	9606	1168	1174	803	809	m8
ENSG00000097033	A_23_P22957	Q9Y371	SH3GLB1	0.0254069	-1.21774	NM_016009	m12-4-5p	9606	4468	4474	3206	3212	m8
ENSG00000097033	A_23_P22957	Q9Y371	SH3GLB1	0.0254069	-1.21774	NM_016009	m12-10a	9606	907	923	594	600	1a
ENSG00000097033	A_23_P22957	Q9Y371	SH3GLB1	0.0254069	-1.21774	NM_016009	m12-5	9606	3026	3032	2140	2146	m8
ENSG00000097033	A_23_P22957	Q9Y371	SH3GLB1	0.0254069	-1.21774	NM_016009	m12-1	9606	2429	2436	1705	1711	1a
ENSG00000097033	A_23_P22957	Q9Y371	SH3GLB1	0.0254069	-1.21774	NM_016009	m12-2	9606	4879	4885	3570	3576	m8
ENSG00000097033	A_23_P22957	Q9Y371	SH3GLB1	0.0254069	-1.21774	NM_016009	m12-4-5p	9606	4382	4389	3155	3161	1a
ENSG00000097033	A_23_P22957	Q9Y371	SH3GLB1	0.0254069	-1.21774	NM_016009	m12-2	9606	1157	1163	792	798	1a
ENSG00000097033	A_23_P22957	Q9Y371	SH3GLB1	0.0254069	-1.21774	NM_016009	m12-7	9606	6668	6675	4759	4765	8mer
ENSG00000099260	A_24_P188231	Q9NP74	PALMD	0.0343116	-0.223923	NM_017734	m12-9star	9606	316	322	174	180	m8
ENSG00000099260	A_24_P188231	Q9NP74	PALMD	0.0343116	-0.223923	NM_017734	m12-4-3p	9606	406	412	245	251	1a
ENSG00000099260	A_23_P23669	Q9NP74	PALMD	-0.0661606	-0.223923	NM_017734	m12-9star	9606	316	322	174	180	m8
ENSG00000099260	A_23_P23669	Q9NP74	PALMD	-0.0661606	-0.223923	NM_017734	m12-4-3p	9606	406	412	245	251	1a
ENSG00000099622	A_23_P142322	Q14011	CIRBP	-0.0877839	0.139778	NM_001280	NA	NA	NA	NA	NA	NA	NA
ENSG00000099624	A_23_P5089	P30049	ATP5D	0.115073	0.50674	NM_001687	m12-8	9606	152	181	98	104	m8
ENSG00000099624	A_24_P168456	P30049	ATP5D	0.106058	0.50674	NM_001687	m12-8	9606	152	181	98	104	m8
ENSG00000099783	A_23_P16615	P52272	HNRNPM	0.0965483	0.153981	NM_005968	NA	NA	NA	NA	NA	NA	NA
ENSG00000099797	A_23_P56339	Q9NZ01	TECR	-0.0327139	0.0673686	NM_138501	m12-6-5p	9606	15	31	11	17	1a
ENSG00000099800	A_23_P56316	Q9Y5L4	TIMM13	-0.234539	0.145212	NM_012458	m12-6-5p	9606	778	785	513	519	8mer
ENSG00000099800	A_23_P56316	Q9Y5L4	TIMM13	-0.234539	0.145212	NM_012458	m12-9star	9606	178	184	108	114	1a
ENSG00000099800	A_23_P56316	Q9Y5L4	TIMM13	-0.234539	0.145212	NM_012458	m12-3	9606	803	826	529	535	m8
ENSG00000099800	A_23_P56316	Q9Y5L4	TIMM13	-0.234539	0.145212	NM_012458	m12-6-5p	9606	829	835	538	544	m8
ENSG00000099800	A_23_P56316	Q03252	TIMM13	-0.234539	0.329867	NM_012458	m12-6-5p	9606	778	785	513	519	8mer
ENSG00000099800	A_23_P56316	Q03252	TIMM13	-0.234539	0.329867	NM_012458	m12-9star	9606	178	184	108	114	1a
ENSG00000099800	A_23_P56316	Q03252	TIMM13	-0.234539	0.329867	NM_012458	m12-3	9606	803	826	529	535	m8
ENSG00000099800	A_23_P56316	Q03252	TIMM13	-0.234539	0.329867	NM_012458	m12-6-5p	9606	829	835	538	544	m8
ENSG00000099901	A_23_P91590	P43487	RANBP1	-0.227871	0.0110855	NM_002882	NA	NA	NA	NA	NA	NA	NA
ENSG00000099995	A_24_P250614	Q15459	SF3A1	-0.0420829	0.0783984	NM_001005409	m12-3	9606	1604	1691	1011	1017	m8
ENSG00000099995	A_24_P250614	Q15459	SF3A1	-0.0420829	0.0783984	NM_001005409	m12-9star	9606	3600	3606	2209	2215	1a
ENSG00000099995	A_24_P250614	Q15459	SF3A1	-0.0420829	0.0783984	NM_001005409	m12-9	9606	3422	3429	2080	2086	8mer
ENSG00000099995	A_24_P250614	Q15459	SF3A1	-0.0420829	0.0783984	NM_001005409	m12-9star	9606	252	258	188	194	m8
ENSG00000099995	A_24_P250614	Q15459	SF3A1	-0.0420829	0.0783984	NM_001005409	m12-10b	9606	2569	2597	1572	1578	8mer
ENSG00000099995	A_24_P250614	Q15459	SF3A1	-0.0420829	0.0783984	NM_001005409	m12-1	9606	4055	4061	2493	2499	m8
ENSG00000099995	A_24_P250614	Q15459	SF3A1	-0.0420829	0.0783984	NM_001005409	m12-7	9606	764	770	593	599	m8
ENSG00000099995	A_23_P211436	Q15459	SF3A1	-0.0594141	0.0783984	NM_001005409	m12-3	9606	1604	1691	1011	1017	m8
ENSG00000099995	A_23_P211436	Q15459	SF3A1	-0.0594141	0.0783984	NM_001005409	m12-9star	9606	3600	3606	2209	2215	1a
ENSG00000099995	A_23_P211436	Q15459	SF3A1	-0.0594141	0.0783984	NM_001005409	m12-9	9606	3422	3429	2080	2086	8mer
ENSG00000099995	A_23_P211436	Q15459	SF3A1	-0.0594141	0.0783984	NM_001005409	m12-9star	9606	252	258	188	194	m8
ENSG00000099995	A_23_P211436	Q15459	SF3A1	-0.0594141	0.0783984	NM_001005409	m12-10b	9606	2569	2597	1572	1578	8mer
ENSG00000099995	A_23_P211436	Q15459	SF3A1	-0.0594141	0.0783984	NM_001005409	m12-1	9606	4055	4061	2493	2499	m8
ENSG00000099995	A_23_P211436	Q15459	SF3A1	-0.0594141	0.0783984	NM_001005409	m12-7	9606	764	770	593	599	m8
ENSG00000099995	A_23_P104676	Q15459	SF3A1	-0.0249535	0.0783984	NM_001005409	m12-3	9606	1604	1691	1011	1017	m8
ENSG00000099995	A_23_P104676	Q15459	SF3A1	-0.0249535	0.0783984	NM_001005409	m12-9star	9606	3600	3606	2209	2215	1a
ENSG00000099995	A_23_P104676	Q15459	SF3A1	-0.0249535	0.0783984	NM_001005409	m12-9	9606	3422	3429	2080	2086	8mer
ENSG00000099995	A_23_P104676	Q15459	SF3A1	-0.0249535	0.0783984	NM_001005409	m12-9star	9606	252	258	188	194	m8
ENSG00000099995	A_23_P104676	Q15459	SF3A1	-0.0249535	0.0783984	NM_001005409	m12-10b	9606	2569	2597	1572	1578	8mer
ENSG00000099995	A_23_P104676	Q15459	SF3A1	-0.0249535	0.0783984	NM_001005409	m12-1	9606	4055	4061	2493	2499	m8
ENSG00000099995	A_23_P104676	Q15459	SF3A1	-0.0249535	0.0783984	NM_001005409	m12-7	9606	764	770	593	599	m8
ENSG00000100014	A_23_P380627	Q69YQ0	CYTSA	0.0593941	-0.109675	NM_015330	m12-6-5p	9606	401	407	253	259	m8
ENSG00000100014	A_23_P380627	Q69YQ0	CYTSA	0.0593941	-0.109675	NM_015330	m12-6-5p	9606	945	952	647	653	m8
ENSG00000100014	A_23_P380627	Q69YQ0	CYTSA	0.0593941	-0.109675	NM_015330	m12-6-5p	9606	2323	2329	1654	1660	m8
ENSG00000100014	A_23_P380627	Q69YQ0	CYTSA	0.0593941	-0.109675	NM_015330	m12-3	9606	2165	2171	1538	1544	m8
ENSG00000100014	A_23_P380627	Q69YQ0	CYTSA	0.0593941	-0.109675	NM_015330	m12-1	9606	86	97	82	88	8mer
ENSG00000100014	A_23_P380627	Q69YQ0	CYTSA	0.0593941	-0.109675	NM_015330	m12-6-5p	9606	948	962	650	656	m8
ENSG00000100014	A_32_P203515	Q69YQ0	CYTSA	0.0563207	-0.109675	NM_015330	m12-6-5p	9606	401	407	253	259	m8
ENSG00000100014	A_32_P203515	Q69YQ0	CYTSA	0.0563207	-0.109675	NM_015330	m12-6-5p	9606	945	952	647	653	m8
ENSG00000100014	A_32_P203515	Q69YQ0	CYTSA	0.0563207	-0.109675	NM_015330	m12-6-5p	9606	2323	2329	1654	1660	m8
ENSG00000100014	A_32_P203515	Q69YQ0	CYTSA	0.0563207	-0.109675	NM_015330	m12-3	9606	2165	2171	1538	1544	m8
ENSG00000100014	A_32_P203515	Q69YQ0	CYTSA	0.0563207	-0.109675	NM_015330	m12-1	9606	86	97	82	88	8mer
ENSG00000100014	A_32_P203515	Q69YQ0	CYTSA	0.0563207	-0.109675	NM_015330	m12-6-5p	9606	948	962	650	656	m8
ENSG00000100028	A_23_P132216	P62318	SNRPD3	-0.0462927	0.0915651	NM_004175	m12-6-5p	9606	424	430	297	303	m8
ENSG00000100029	A_23_P334555	O00541	PES1	0.0408071	0.111223	NM_014303	NA	NA	NA	NA	NA	NA	NA
ENSG00000100029	A_23_P132260	O00541	PES1	-0.0385344	0.111223	NM_014303	NA	NA	NA	NA	NA	NA	NA
ENSG00000100030	A_23_P257895	P28482	MAPK1	0.0636866	0.0273643	NM_002745	m12-6-5p	9606	419	425	350	356	1a
ENSG00000100030	A_23_P257895	P28482	MAPK1	0.0636866	0.0273643	NM_002745	m12-6-5p	9606	3584	3590	2738	2744	1a
ENSG00000100030	A_23_P257895	P28482	MAPK1	0.0636866	0.0273643	NM_002745	m12-6-5p	9606	1608	1614	1168	1174	1a
ENSG00000100030	A_23_P257895	P28482	MAPK1	0.0636866	0.0273643	NM_002745	m12-2	9606	1511	1518	1081	1087	8mer
ENSG00000100030	A_23_P257895	P28482	MAPK1	0.0636866	0.0273643	NM_002745	m12-9	9606	3985	3992	3048	3054	1a
ENSG00000100030	A_23_P257895	P28482	MAPK1	0.0636866	0.0273643	NM_002745	m12-6-5p	9606	2586	2592	1995	2001	m8
ENSG00000100030	A_23_P257895	P28482	MAPK1	0.0636866	0.0273643	NM_002745	m12-3	9606	2861	2867	2220	2226	1a
ENSG00000100030	A_23_P257895	P28482	MAPK1	0.0636866	0.0273643	NM_002745	m12-1	9606	6197	6203	4476	4482	1a
ENSG00000100030	A_23_P257895	P28482	MAPK1	0.0636866	0.0273643	NM_002745	m12-9star	9606	6090	6098	4381	4387	m8
ENSG00000100030	A_23_P257895	P28482	MAPK1	0.0636866	0.0273643	NM_002745	m12-4-5p	9606	1406	1413	988	994	1a
ENSG00000100030	A_24_P237265	P28482	MAPK1	0.0211122	0.0273643	NM_002745	m12-6-5p	9606	419	425	350	356	1a
ENSG00000100030	A_24_P237265	P28482	MAPK1	0.0211122	0.0273643	NM_002745	m12-6-5p	9606	3584	3590	2738	2744	1a
ENSG00000100030	A_24_P237265	P28482	MAPK1	0.0211122	0.0273643	NM_002745	m12-6-5p	9606	1608	1614	1168	1174	1a
ENSG00000100030	A_24_P237265	P28482	MAPK1	0.0211122	0.0273643	NM_002745	m12-2	9606	1511	1518	1081	1087	8mer
ENSG00000100030	A_24_P237265	P28482	MAPK1	0.0211122	0.0273643	NM_002745	m12-9	9606	3985	3992	3048	3054	1a
ENSG00000100030	A_24_P237265	P28482	MAPK1	0.0211122	0.0273643	NM_002745	m12-6-5p	9606	2586	2592	1995	2001	m8
ENSG00000100030	A_24_P237265	P28482	MAPK1	0.0211122	0.0273643	NM_002745	m12-3	9606	2861	2867	2220	2226	1a
ENSG00000100030	A_24_P237265	P28482	MAPK1	0.0211122	0.0273643	NM_002745	m12-1	9606	6197	6203	4476	4482	1a
ENSG00000100030	A_24_P237265	P28482	MAPK1	0.0211122	0.0273643	NM_002745	m12-9star	9606	6090	6098	4381	4387	m8
ENSG00000100030	A_24_P237265	P28482	MAPK1	0.0211122	0.0273643	NM_002745	m12-4-5p	9606	1406	1413	988	994	1a
ENSG00000100034	A_23_P57413	P49593	PPM1F	-0.0327292	0.670047	NM_014634	m12-9star	9606	2104	2118	1411	1417	1a
ENSG00000100034	A_23_P57413	P49593	PPM1F	-0.0327292	0.670047	NM_014634	m12-9star	9606	4472	4478	3015	3021	m8
ENSG00000100034	A_23_P57413	P49593	PPM1F	-0.0327292	0.670047	NM_014634	m12-6-5p	9606	2101	2107	1408	1414	m8
ENSG00000100034	A_23_P57413	P49593	PPM1F	-0.0327292	0.670047	NM_014634	m12-9star	9606	3858	3864	2567	2573	m8
ENSG00000100034	A_23_P57413	P49593	PPM1F	-0.0327292	0.670047	NM_014634	m12-6-5p	9606	1896	1922	1264	1270	m8
ENSG00000100034	A_23_P57413	P49593	PPM1F	-0.0327292	0.670047	NM_014634	m12-9star	9606	2681	2687	1771	1777	m8
ENSG00000100034	A_23_P57413	P49593	PPM1F	-0.0327292	0.670047	NM_014634	m12-9star	9606	5196	5209	3264	3270	1a
ENSG00000100034	A_23_P57413	P49593	PPM1F	-0.0327292	0.670047	NM_014634	m12-1	9606	4007	4013	2705	2711	1a
ENSG00000100034	A_24_P125894	P49593	PPM1F	0.0171207	0.670047	NM_014634	m12-9star	9606	2104	2118	1411	1417	1a
ENSG00000100034	A_24_P125894	P49593	PPM1F	0.0171207	0.670047	NM_014634	m12-9star	9606	4472	4478	3015	3021	m8
ENSG00000100034	A_24_P125894	P49593	PPM1F	0.0171207	0.670047	NM_014634	m12-6-5p	9606	2101	2107	1408	1414	m8
ENSG00000100034	A_24_P125894	P49593	PPM1F	0.0171207	0.670047	NM_014634	m12-9star	9606	3858	3864	2567	2573	m8
ENSG00000100034	A_24_P125894	P49593	PPM1F	0.0171207	0.670047	NM_014634	m12-6-5p	9606	1896	1922	1264	1270	m8
ENSG00000100034	A_24_P125894	P49593	PPM1F	0.0171207	0.670047	NM_014634	m12-9star	9606	2681	2687	1771	1777	m8
ENSG00000100034	A_24_P125894	P49593	PPM1F	0.0171207	0.670047	NM_014634	m12-9star	9606	5196	5209	3264	3270	1a
ENSG00000100034	A_24_P125894	P49593	PPM1F	0.0171207	0.670047	NM_014634	m12-1	9606	4007	4013	2705	2711	1a
ENSG00000100097	A_23_P166459	P09382	LGALS1	0.0280345	-0.0485448	NM_002305	NA	NA	NA	NA	NA	NA	NA
ENSG00000100201	A_23_P57534	Q92841	DDX17	0.0993205	-0.100635	NM_001098504	m12-11	9606	4040	4047	2347	2353	1a
ENSG00000100201	A_23_P57534	Q92841	DDX17	0.0993205	-0.100635	NM_001098504	m12-5	9606	1826	1834	1131	1137	m8
ENSG00000100201	A_23_P57534	Q92841	DDX17	0.0993205	-0.100635	NM_001098504	m12-6-3	9606	4154	4160	2443	2449	1a
ENSG00000100201	A_23_P57534	Q92841	DDX17	0.0993205	-0.100635	NM_001098504	m12-7	9606	3977	3984	2293	2299	8mer
ENSG00000100201	A_23_P57534	Q92841	DDX17	0.0993205	-0.100635	NM_001098504	m12-6-3	9606	171	177	130	136	m8
ENSG00000100201	A_23_P57534	Q92841	DDX17	0.0993205	-0.100635	NM_001098504	m12-6-5p	9606	1384	1390	836	842	m8
ENSG00000100201	A_23_P218784	Q92841	DDX17	0.0854666	-0.100635	NM_001098504	m12-11	9606	4040	4047	2347	2353	1a
ENSG00000100201	A_23_P218784	Q92841	DDX17	0.0854666	-0.100635	NM_001098504	m12-5	9606	1826	1834	1131	1137	m8
ENSG00000100201	A_23_P218784	Q92841	DDX17	0.0854666	-0.100635	NM_001098504	m12-6-3	9606	4154	4160	2443	2449	1a
ENSG00000100201	A_23_P218784	Q92841	DDX17	0.0854666	-0.100635	NM_001098504	m12-7	9606	3977	3984	2293	2299	8mer
ENSG00000100201	A_23_P218784	Q92841	DDX17	0.0854666	-0.100635	NM_001098504	m12-6-3	9606	171	177	130	136	m8
ENSG00000100201	A_23_P218784	Q92841	DDX17	0.0854666	-0.100635	NM_001098504	m12-6-5p	9606	1384	1390	836	842	m8
ENSG00000100220	A_23_P68892	Q9Y3I0	C22orf28	0.00704179	0.115514	NM_014306	m12-6-5p	9606	189	198	146	152	m8
ENSG00000100220	A_23_P68889	Q9Y3I0	C22orf28	-0.0592037	0.115514	NM_014306	m12-6-5p	9606	189	198	146	152	m8
ENSG00000100243	A_24_P100277	P00387	CYB5R3	-0.046749	-0.140316	NM_000398	m12-9star	9606	1004	1010	663	669	m8
ENSG00000100243	A_24_P100277	P00387	CYB5R3	-0.046749	-0.140316	NM_000398	m12-2	9606	1260	1266	873	879	m8
ENSG00000100243	A_24_P378958	P00387	CYB5R3	-0.0467916	-0.140316	NM_000398	m12-9star	9606	1004	1010	663	669	m8
ENSG00000100243	A_24_P378958	P00387	CYB5R3	-0.0467916	-0.140316	NM_000398	m12-2	9606	1260	1266	873	879	m8
ENSG00000100243	A_23_P502224	P00387	CYB5R3	-0.260757	-0.140316	NM_000398	m12-9star	9606	1004	1010	663	669	m8
ENSG00000100243	A_23_P502224	P00387	CYB5R3	-0.260757	-0.140316	NM_000398	m12-2	9606	1260	1266	873	879	m8
ENSG00000100266	A_32_P38145	Q9UNF0	PACSIN2	-0.0262088	-0.489936	NM_007229	NA	NA	NA	NA	NA	NA	NA
ENSG00000100266	A_23_P80377	Q9UNF0	PACSIN2	-0.0401329	-0.489936	NM_007229	NA	NA	NA	NA	NA	NA	NA
ENSG00000100292	A_23_P120883	P09601	HMOX1	2.31469	2.02675	NM_002133	m12-7	9606	382	389	226	232	1a
ENSG00000100292	A_23_P120883	P09601	HMOX1	2.31469	2.02675	NM_002133	m12-5	9606	406	421	246	252	m8
ENSG00000100304	A_23_P143748	Q14166	TTLL12	-0.0751883	-0.399081	NM_015140	m12-4-5p	9606	439	445	286	292	m8
ENSG00000100304	A_23_P143748	Q14166	TTLL12	-0.0751883	-0.399081	NM_015140	m12-5	9606	307	313	170	176	m8
ENSG00000100304	A_23_P143748	Q14166	TTLL12	-0.0751883	-0.399081	NM_015140	m12-6-5p	9606	495	501	330	336	m8
ENSG00000100304	A_23_P143748	Q14166	TTLL12	-0.0751883	-0.399081	NM_015140	m12-6-5p	9606	870	876	628	634	1a
ENSG00000100304	A_23_P143748	Q14166	TTLL12	-0.0751883	-0.399081	NM_015140	m12-2	9606	1250	1256	901	907	m8
ENSG00000100345	A_24_P408424	P35579	MYH9	0.120799	0.00705898	NM_002473	m12-2	9606	2042	2049	1325	1331	8mer
ENSG00000100345	A_24_P408424	P35579	MYH9	0.120799	0.00705898	NM_002473	m12-10a	9606	1230	1236	775	781	m8
ENSG00000100345	A_23_P57497	P35579	MYH9	0.207008	0.00705898	NM_002473	m12-2	9606	2042	2049	1325	1331	8mer
ENSG00000100345	A_23_P57497	P35579	MYH9	0.207008	0.00705898	NM_002473	m12-10a	9606	1230	1236	775	781	m8
ENSG00000100380	A_24_P100266	P50502	ST13	-0.00704737	0.0336545	NM_003932	m12-5	9606	831	837	605	611	m8
ENSG00000100380	A_24_P100266	P50502	ST13	-0.00704737	0.0336545	NM_003932	m12-3	9606	1672	1678	1234	1240	1a
ENSG00000100380	A_24_P100266	P50502	ST13	-0.00704737	0.0336545	NM_003932	m12-4-3p	9606	1596	1602	1170	1176	m8
ENSG00000100380	A_24_P100266	P50502	ST13	-0.00704737	0.0336545	NM_003932	m12-9star	9606	126	132	106	112	m8
ENSG00000100380	A_24_P100266	P50502	ST13	-0.00704737	0.0336545	NM_003932	m12-4-3p	9606	2758	2764	1884	1890	1a
ENSG00000100380	A_24_P100266	P50502	ST13	-0.00704737	0.0336545	NM_003932	m12-9	9606	1363	1369	990	996	m8
ENSG00000100380	A_23_P68949	P50502	ST13	0.0523076	0.0336545	NM_003932	m12-5	9606	831	837	605	611	m8
ENSG00000100380	A_23_P68949	P50502	ST13	0.0523076	0.0336545	NM_003932	m12-3	9606	1672	1678	1234	1240	1a
ENSG00000100380	A_23_P68949	P50502	ST13	0.0523076	0.0336545	NM_003932	m12-4-3p	9606	1596	1602	1170	1176	m8
ENSG00000100380	A_23_P68949	P50502	ST13	0.0523076	0.0336545	NM_003932	m12-9star	9606	126	132	106	112	m8
ENSG00000100380	A_23_P68949	P50502	ST13	0.0523076	0.0336545	NM_003932	m12-4-3p	9606	2758	2764	1884	1890	1a
ENSG00000100380	A_23_P68949	P50502	ST13	0.0523076	0.0336545	NM_003932	m12-9	9606	1363	1369	990	996	m8
ENSG00000100401	A_23_P333420	P46060	RANGAP1	-0.330495	0.0241071	NM_002883	m12-9star	9606	56	67	37	43	m8
ENSG00000100401	A_23_P333420	P46060	RANGAP1	-0.330495	0.0241071	NM_002883	m12-9star	9606	897	904	663	669	1a
ENSG00000100401	A_23_P333420	P46060	RANGAP1	-0.330495	0.0241071	NM_002883	m12-6-5p	9606	390	396	313	319	1a
ENSG00000100401	A_23_P333420	P46060	RANGAP1	-0.330495	0.0241071	NM_002883	m12-6-5p	9606	894	900	660	666	m8
ENSG00000100401	A_23_P333420	P46060	RANGAP1	-0.330495	0.0241071	NM_002883	m12-6-5p	9606	952	959	705	711	8mer
ENSG00000100442	A_23_P117558	Q00688	FKBP3	0.00118224	-0.201051	NM_002013	NA	NA	NA	NA	NA	NA	NA
ENSG00000100462	A_24_P298420	O14744	PRMT5	0.0190203	0.387078	NM_001039619	NA	NA	NA	NA	NA	NA	NA
ENSG00000100462	A_23_P76851	O14744	PRMT5	-0.0440593	0.387078	NM_001039619	NA	NA	NA	NA	NA	NA	NA
ENSG00000100519	A_23_P128930	P62333	PSMC6	0.0124731	0.0108637	NM_002806	NA	NA	NA	NA	NA	NA	NA
ENSG00000100519	A_24_P381625	P62333	PSMC6	0.0190882	0.0108637	NM_002806	NA	NA	NA	NA	NA	NA	NA
ENSG00000100519	A_24_P792734	P62333	PSMC6	0.042064	0.0108637	NM_002806	NA	NA	NA	NA	NA	NA	NA
ENSG00000100519	A_32_P7118	P62333	PSMC6	0.00389961	0.0108637	NM_002806	NA	NA	NA	NA	NA	NA	NA
ENSG00000100567	A_23_P140301	P25788	PSMA3	0.00400368	0.169047	NM_002788	NA	NA	NA	NA	NA	NA	NA
ENSG00000100591	A_23_P117599	O95433	AHSA1	0.0170528	-0.244231	NM_012111	NA	NA	NA	NA	NA	NA	NA
ENSG00000100603	A_23_P37347	Q13573	SNW1	0.0934059	0.336321	NM_012245	NA	NA	NA	NA	NA	NA	NA
ENSG00000100632	A_23_P128734	P84090	ERH	-0.123737	0.0851092	NM_004450	m12-3	9606	164	170	137	143	1a
ENSG00000100632	A_23_P128734	P84090	ERH	-0.123737	0.0851092	NM_004450	m12-4-5p	9606	557	563	350	356	m8
ENSG00000100650	A_23_P377819	Q13243	SFRS5	0.149335	-0.215902	NM_001039465	m12-6-5p	9606	691	697	484	490	m8
ENSG00000100650	A_23_P377819	Q13243	SFRS5	0.149335	-0.215902	NM_001039465	m12-1	9606	2	8	2	8	1a
ENSG00000100664	A_23_P205265	P55010	EIF5	-0.0872545	-0.024822	NM_001969	m12-3	9606	2524	2530	1700	1706	m8
ENSG00000100664	A_23_P205265	P55010	EIF5	-0.0872545	-0.024822	NM_001969	m12-9star	9606	4606	4614	3277	3283	1a
ENSG00000100664	A_23_P205265	P55010	EIF5	-0.0872545	-0.024822	NM_001969	m12-7	9606	4781	4788	3440	3446	8mer
ENSG00000100664	A_23_P205265	P55010	EIF5	-0.0872545	-0.024822	NM_001969	m12-1	9606	4814	4821	3473	3479	1a
ENSG00000100664	A_23_P205265	P55010	EIF5	-0.0872545	-0.024822	NM_001969	m12-10a	9606	2824	2839	1929	1935	1a
ENSG00000100664	A_23_P205265	P55010	EIF5	-0.0872545	-0.024822	NM_001969	m12-3	9606	5226	5232	3851	3857	1a
ENSG00000100664	A_24_P398810	P55010	EIF5	0.423598	-0.024822	NM_001969	m12-3	9606	2524	2530	1700	1706	m8
ENSG00000100664	A_24_P398810	P55010	EIF5	0.423598	-0.024822	NM_001969	m12-9star	9606	4606	4614	3277	3283	1a
ENSG00000100664	A_24_P398810	P55010	EIF5	0.423598	-0.024822	NM_001969	m12-7	9606	4781	4788	3440	3446	8mer
ENSG00000100664	A_24_P398810	P55010	EIF5	0.423598	-0.024822	NM_001969	m12-1	9606	4814	4821	3473	3479	1a
ENSG00000100664	A_24_P398810	P55010	EIF5	0.423598	-0.024822	NM_001969	m12-10a	9606	2824	2839	1929	1935	1a
ENSG00000100664	A_24_P398810	P55010	EIF5	0.423598	-0.024822	NM_001969	m12-3	9606	5226	5232	3851	3857	1a
ENSG00000100664	A_24_P415959	P55010	EIF5	-0.0699934	-0.024822	NM_001969	m12-3	9606	2524	2530	1700	1706	m8
ENSG00000100664	A_24_P415959	P55010	EIF5	-0.0699934	-0.024822	NM_001969	m12-9star	9606	4606	4614	3277	3283	1a
ENSG00000100664	A_24_P415959	P55010	EIF5	-0.0699934	-0.024822	NM_001969	m12-7	9606	4781	4788	3440	3446	8mer
ENSG00000100664	A_24_P415959	P55010	EIF5	-0.0699934	-0.024822	NM_001969	m12-1	9606	4814	4821	3473	3479	1a
ENSG00000100664	A_24_P415959	P55010	EIF5	-0.0699934	-0.024822	NM_001969	m12-10a	9606	2824	2839	1929	1935	1a
ENSG00000100664	A_24_P415959	P55010	EIF5	-0.0699934	-0.024822	NM_001969	m12-3	9606	5226	5232	3851	3857	1a
ENSG00000100714	A_23_P117494	P11586	MTHFD1	-0.325343	0.156311	NM_005956	NA	NA	NA	NA	NA	NA	NA
ENSG00000100764	A_32_P9700	P62191	PSMC1	0.0266838	0.0529457	NM_002802	NA	NA	NA	NA	NA	NA	NA
ENSG00000100764	A_32_P57870	P62191	PSMC1	0.00459456	0.0529457	NM_002802	NA	NA	NA	NA	NA	NA	NA
ENSG00000100764	A_24_P347488	P62191	PSMC1	-0.00722575	0.0529457	NM_002802	NA	NA	NA	NA	NA	NA	NA
ENSG00000100804	A_23_P37191	P28074	PSMB5	0.0987006	0.120693	NM_002797	m12-6-5p	9606	223	231	167	173	m8
ENSG00000100804	A_23_P37191	P28074	PSMB5	0.0987006	0.120693	NM_002797	m12-5	9606	89	95	74	80	1a
ENSG00000100823	A_23_P151653	P27695	APEX1	0.270503	0.132861	NM_001641	NA	NA	NA	NA	NA	NA	NA
ENSG00000100823	A_23_P151649	P27695	APEX1	0.229482	0.132861	NM_001641	NA	NA	NA	NA	NA	NA	NA
ENSG00000100883	A_23_P162945	P61011	SRP54	0.0216031	0.00625006	NM_003136	m12-6-3	9606	361	371	251	257	1a
ENSG00000100883	A_23_P162945	P61011	SRP54	0.0216031	0.00625006	NM_003136	m12-1	9606	556	562	382	388	1a
ENSG00000100902	A_23_P25735	P60900	PSMA6	0.0801101	-0.0859898	NM_002791	NA	NA	NA	NA	NA	NA	NA
ENSG00000100934	A_23_P348894	Q15436	SEC23A	-0.00127605	0.0110718	NM_006364	m12-3	9606	955	962	639	645	1a
ENSG00000100934	A_23_P348894	Q15436	SEC23A	-0.00127605	0.0110718	NM_006364	m12-10a	9606	1231	1237	863	869	1a
ENSG00000100934	A_23_P348894	Q15436	SEC23A	-0.00127605	0.0110718	NM_006364	m12-3	9606	645	655	411	417	1a
ENSG00000100934	A_23_P140170	Q15436	SEC23A	-0.0253839	0.0110718	NM_006364	m12-3	9606	955	962	639	645	1a
ENSG00000100934	A_23_P140170	Q15436	SEC23A	-0.0253839	0.0110718	NM_006364	m12-10a	9606	1231	1237	863	869	1a
ENSG00000100934	A_23_P140170	Q15436	SEC23A	-0.0253839	0.0110718	NM_006364	m12-3	9606	645	655	411	417	1a
ENSG00000100941	A_23_P99582	Q9H307	PNN	0.0276462	0.0744323	NM_002687	m12-10a	9606	537	544	451	457	1a
ENSG00000100941	A_23_P99582	Q9H307	PNN	0.0276462	0.0744323	NM_002687	m12-5	9606	1704	1722	1143	1149	m8
ENSG00000100941	A_23_P99582	Q9H307	PNN	0.0276462	0.0744323	NM_002687	m12-3	9606	1855	1861	1233	1239	1a
ENSG00000100994	A_23_P331670	P11216	PYGB	0.239476	0.0810142	NM_002862	m12-4-5p	9606	1060	1066	814	820	1a
ENSG00000100994	A_23_P331670	P11216	PYGB	0.239476	0.0810142	NM_002862	m12-3	9606	292	299	172	178	m8
ENSG00000100994	A_23_P210849	P11216	PYGB	0.0729526	0.0810142	NM_002862	m12-4-5p	9606	1060	1066	814	820	1a
ENSG00000100994	A_23_P210849	P11216	PYGB	0.0729526	0.0810142	NM_002862	m12-3	9606	292	299	172	178	m8
ENSG00000101132	A_23_P166023	Q9NQP4	PFDN4	0.0853721	0.534446	NM_002623	m12-5	9606	571	578	404	410	m8
ENSG00000101146	A_23_P6023	P78406	RAE1	0.166412	0.585096	NM_001015885	NA	NA	NA	NA	NA	NA	NA
ENSG00000101161	A_23_P154539	O94906	PRPF6	0.0511504	0.184403	NM_012469	NA	NA	NA	NA	NA	NA	NA
ENSG00000101182	A_23_P91468	O14818	PSMA7	0.0213112	0.170516	NM_002792	NA	NA	NA	NA	NA	NA	NA
ENSG00000101294	A_23_P40347	Q8TCT9	HM13	0.0414684	-0.38434	NM_178582	m12-9star	9606	1587	1593	1321	1327	m8
ENSG00000101294	A_23_P40347	Q8TCT9	HM13	0.0414684	-0.38434	NM_178582	m12-1	9606	1473	1479	1207	1213	m8
ENSG00000101294	A_23_P40347	Q8TCT9	HM13	0.0414684	-0.38434	NM_178582	m12-3	9606	540	552	459	465	m8
ENSG00000101294	A_23_P40347	Q8TCT9	HM13	0.0414684	-0.38434	NM_178582	m12-10b	9606	288	294	233	239	1a
ENSG00000101294	A_23_P40347	Q8TCT9	HM13	0.0414684	-0.38434	NM_178582	m12-4-5p	9606	605	612	510	516	1a
ENSG00000101310	A_24_P690924	Q15437	SEC23B	-0.0990805	-0.022449	NM_006363	m12-3	9606	553	563	368	374	1a
ENSG00000101310	A_23_P6119	Q15437	SEC23B	0.0256998	-0.022449	NM_006363	m12-3	9606	553	563	368	374	1a
ENSG00000101361	A_23_P79927	O00567	NOP56	0.008775	0.167722	NM_006392	NA	NA	NA	NA	NA	NA	NA
ENSG00000101361	A_23_P91328	O00567	NOP56	-0.248744	0.167722	NM_006392	NA	NA	NA	NA	NA	NA	NA
ENSG00000101361	A_24_P101402	O00567	NOP56	-0.223387	0.167722	NM_006392	NA	NA	NA	NA	NA	NA	NA
ENSG00000101365	A_23_P502196	O43837	IDH3B	0.172466	0.236142	NM_006899	NA	NA	NA	NA	NA	NA	NA
ENSG00000101365	A_23_P166068	O43837	IDH3B	0.14388	0.236142	NM_006899	NA	NA	NA	NA	NA	NA	NA
ENSG00000101367	A_24_P220058	Q15691	MAPRE1	-0.0968207	0.0814597	NM_012325	m12-2	9606	1571	1577	1183	1189	1a
ENSG00000101367	A_24_P220058	Q15691	MAPRE1	-0.0968207	0.0814597	NM_012325	m12-1	9606	88	98	56	62	1a
ENSG00000101367	A_24_P220058	Q15691	MAPRE1	-0.0968207	0.0814597	NM_012325	m12-7	9606	1391	1397	1040	1046	m8
ENSG00000101367	A_24_P220058	Q15691	MAPRE1	-0.0968207	0.0814597	NM_012325	m12-3	9606	553	562	362	368	1a
ENSG00000101367	A_24_P220058	Q15691	MAPRE1	-0.0968207	0.0814597	NM_012325	m12-1	9606	812	826	580	586	8mer
ENSG00000101367	A_23_P40354	Q15691	MAPRE1	-0.0803001	0.0814597	NM_012325	m12-2	9606	1571	1577	1183	1189	1a
ENSG00000101367	A_23_P40354	Q15691	MAPRE1	-0.0803001	0.0814597	NM_012325	m12-1	9606	88	98	56	62	1a
ENSG00000101367	A_23_P40354	Q15691	MAPRE1	-0.0803001	0.0814597	NM_012325	m12-7	9606	1391	1397	1040	1046	m8
ENSG00000101367	A_23_P40354	Q15691	MAPRE1	-0.0803001	0.0814597	NM_012325	m12-3	9606	553	562	362	368	1a
ENSG00000101367	A_23_P40354	Q15691	MAPRE1	-0.0803001	0.0814597	NM_012325	m12-1	9606	812	826	580	586	8mer
ENSG00000101444	A_23_P17575	P23526	AHCY	-0.128261	0.0482975	NM_000687	m12-6-5p	9606	29	49	26	32	m8
ENSG00000101444	A_24_P57367	P23526	AHCY	-0.0942148	0.0482975	NM_000687	m12-6-5p	9606	29	49	26	32	m8
ENSG00000101474	A_24_P297078	Q9HDC9	C20orf3	-0.013448	0.0485688	NM_020531	m12-6-5p	9606	598	604	366	372	m8
ENSG00000101474	A_23_P109201	Q9HDC9	C20orf3	-0.110205	0.0485688	NM_020531	m12-6-5p	9606	598	604	366	372	m8
ENSG00000101558	A_23_P382199	Q9P0L0	VAPA	0.0846048	0.0409029	NM_003574	m12-11	9606	4946	4956	3472	3478	8mer
ENSG00000101558	A_23_P382199	Q9P0L0	VAPA	0.0846048	0.0409029	NM_003574	m12-4-5p	9606	1877	1886	1289	1295	m8
ENSG00000101558	A_23_P382199	Q9P0L0	VAPA	0.0846048	0.0409029	NM_003574	m12-1	9606	5417	5423	3836	3842	m8
ENSG00000101558	A_23_P382199	Q9P0L0	VAPA	0.0846048	0.0409029	NM_003574	m12-3	9606	4797	4806	3392	3398	1a
ENSG00000101558	A_23_P382199	Q9P0L0	VAPA	0.0846048	0.0409029	NM_003574	m12-3	9606	3458	3464	2415	2421	1a
ENSG00000101558	A_23_P382199	Q9P0L0	VAPA	0.0846048	0.0409029	NM_003574	m12-7	9606	6669	6675	4849	4855	m8
ENSG00000101558	A_23_P382199	Q9P0L0	VAPA	0.0846048	0.0409029	NM_003574	m12-5	9606	6561	6588	4772	4778	1a
ENSG00000101558	A_23_P382199	Q9P0L0	VAPA	0.0846048	0.0409029	NM_003574	m12-3	9606	5529	5538	3934	3940	1a
ENSG00000101558	A_23_P382199	Q9P0L0	VAPA	0.0846048	0.0409029	NM_003574	m12-3	9606	7214	7221	5216	5222	8mer
ENSG00000101558	A_23_P382199	Q9P0L0	VAPA	0.0846048	0.0409029	NM_003574	m12-2	9606	947	953	718	724	1a
ENSG00000101558	A_23_P207957	Q9P0L0	VAPA	0.122434	0.0409029	NM_003574	m12-11	9606	4946	4956	3472	3478	8mer
ENSG00000101558	A_23_P207957	Q9P0L0	VAPA	0.122434	0.0409029	NM_003574	m12-4-5p	9606	1877	1886	1289	1295	m8
ENSG00000101558	A_23_P207957	Q9P0L0	VAPA	0.122434	0.0409029	NM_003574	m12-1	9606	5417	5423	3836	3842	m8
ENSG00000101558	A_23_P207957	Q9P0L0	VAPA	0.122434	0.0409029	NM_003574	m12-3	9606	4797	4806	3392	3398	1a
ENSG00000101558	A_23_P207957	Q9P0L0	VAPA	0.122434	0.0409029	NM_003574	m12-3	9606	3458	3464	2415	2421	1a
ENSG00000101558	A_23_P207957	Q9P0L0	VAPA	0.122434	0.0409029	NM_003574	m12-7	9606	6669	6675	4849	4855	m8
ENSG00000101558	A_23_P207957	Q9P0L0	VAPA	0.122434	0.0409029	NM_003574	m12-5	9606	6561	6588	4772	4778	1a
ENSG00000101558	A_23_P207957	Q9P0L0	VAPA	0.122434	0.0409029	NM_003574	m12-3	9606	5529	5538	3934	3940	1a
ENSG00000101558	A_23_P207957	Q9P0L0	VAPA	0.122434	0.0409029	NM_003574	m12-3	9606	7214	7221	5216	5222	8mer
ENSG00000101558	A_23_P207957	Q9P0L0	VAPA	0.122434	0.0409029	NM_003574	m12-2	9606	947	953	718	724	1a
ENSG00000101654	A_24_P48408	O43148	RNMT	0.481641	-0.521941	NM_003799	m12-4-5p	9606	1913	1922	1211	1217	1a
ENSG00000101654	A_24_P48408	O43148	RNMT	0.481641	-0.521941	NM_003799	m12-4-3p	9606	3980	3986	2942	2948	1a
ENSG00000101654	A_24_P48408	O43148	RNMT	0.481641	-0.521941	NM_003799	m12-4-3p	9606	1737	1743	1076	1082	m8
ENSG00000101654	A_24_P48408	O43148	RNMT	0.481641	-0.521941	NM_003799	m12-4-5p	9606	4390	4406	3304	3310	1a
ENSG00000101654	A_24_P48408	O43148	RNMT	0.481641	-0.521941	NM_003799	m12-4-5p	9606	5263	5269	4044	4050	1a
ENSG00000101654	A_24_P48408	O43148	RNMT	0.481641	-0.521941	NM_003799	m12-4-3p	9606	2874	2884	2047	2053	8mer
ENSG00000101654	A_24_P48408	O43148	RNMT	0.481641	-0.521941	NM_003799	m12-2	9606	542	548	344	350	1a
ENSG00000101654	A_24_P48408	O43148	RNMT	0.481641	-0.521941	NM_003799	m12-4-5p	9606	5291	5297	4072	4078	m8
ENSG00000101654	A_24_P48408	O43148	RNMT	0.481641	-0.521941	NM_003799	m12-6-3	9606	3387	3393	2451	2457	1a
ENSG00000101654	A_24_P48408	O43148	RNMT	0.481641	-0.521941	NM_003799	m12-9star	9606	4905	4911	3764	3770	m8
ENSG00000101654	A_24_P48408	O43148	RNMT	0.481641	-0.521941	NM_003799	m12-4-5p	9606	809	815	542	548	1a
ENSG00000101654	A_23_P55515	O43148	RNMT	0.142067	-0.521941	NM_003799	m12-4-5p	9606	1913	1922	1211	1217	1a
ENSG00000101654	A_23_P55515	O43148	RNMT	0.142067	-0.521941	NM_003799	m12-4-3p	9606	3980	3986	2942	2948	1a
ENSG00000101654	A_23_P55515	O43148	RNMT	0.142067	-0.521941	NM_003799	m12-4-3p	9606	1737	1743	1076	1082	m8
ENSG00000101654	A_23_P55515	O43148	RNMT	0.142067	-0.521941	NM_003799	m12-4-5p	9606	4390	4406	3304	3310	1a
ENSG00000101654	A_23_P55515	O43148	RNMT	0.142067	-0.521941	NM_003799	m12-4-5p	9606	5263	5269	4044	4050	1a
ENSG00000101654	A_23_P55515	O43148	RNMT	0.142067	-0.521941	NM_003799	m12-4-3p	9606	2874	2884	2047	2053	8mer
ENSG00000101654	A_23_P55515	O43148	RNMT	0.142067	-0.521941	NM_003799	m12-2	9606	542	548	344	350	1a
ENSG00000101654	A_23_P55515	O43148	RNMT	0.142067	-0.521941	NM_003799	m12-4-5p	9606	5291	5297	4072	4078	m8
ENSG00000101654	A_23_P55515	O43148	RNMT	0.142067	-0.521941	NM_003799	m12-6-3	9606	3387	3393	2451	2457	1a
ENSG00000101654	A_23_P55515	O43148	RNMT	0.142067	-0.521941	NM_003799	m12-9star	9606	4905	4911	3764	3770	m8
ENSG00000101654	A_23_P55515	O43148	RNMT	0.142067	-0.521941	NM_003799	m12-4-5p	9606	809	815	542	548	1a
ENSG00000101843	A_23_P258570	O75832	PSMD10	-0.007625	0.0831603	NM_002814	m12-5	9606	510	519	407	413	1a
ENSG00000101843	A_23_P258570	O75832	PSMD10	-0.007625	0.0831603	NM_002814	m12-6-5p	9606	200	209	143	149	1a
ENSG00000101856	A_23_P114275	O00264	PGRMC1	-0.147131	-0.0475251	NM_006667	m12-9	9606	1473	1480	961	967	m8
ENSG00000101856	A_23_P114275	O00264	PGRMC1	-0.147131	-0.0475251	NM_006667	m12-1	9606	691	697	379	385	1a
ENSG00000101856	A_23_P114275	O00264	PGRMC1	-0.147131	-0.0475251	NM_006667	m12-10a	9606	1590	1596	1019	1025	1a
ENSG00000102010	A_23_P253602	P51813	BMX	0.139645	-0.250294	NM_001721	NA	NA	NA	NA	NA	NA	NA
ENSG00000102144	A_24_P604649	P00558	PGK1	0.106402	0.0298862	NM_000291	m12-4-3p	9606	842	859	628	634	1a
ENSG00000102144	A_23_P125829	P00558	PGK1	0.0836638	0.0298862	NM_000291	m12-4-3p	9606	842	859	628	634	1a
ENSG00000102144	A_32_P14212	P00558	PGK1	-0.00931269	0.0298862	NM_000291	m12-4-3p	9606	842	859	628	634	1a
ENSG00000102144	A_24_P254532	P00558	PGK1	0.152859	0.0298862	NM_000291	m12-4-3p	9606	842	859	628	634	1a
ENSG00000102144	A_32_P627	P00558	TAF9B	-0.123569	0.0298862	NM_000291	m12-4-3p	9606	842	859	628	634	1a
ENSG00000102189	A_23_P64762	Q15075	EEA1	-0.0437158	0.175721	NM_003566	m12-3	9606	3645	3659	2433	2439	8mer
ENSG00000102189	A_23_P64762	Q15075	EEA1	-0.0437158	0.175721	NM_003566	m12-4-5p	9606	2178	2184	1414	1420	1a
ENSG00000102189	A_23_P64762	Q15075	EEA1	-0.0437158	0.175721	NM_003566	m12-4-5p	9606	4191	4197	2780	2786	m8
ENSG00000102189	A_23_P64762	Q15075	EEA1	-0.0437158	0.175721	NM_003566	m12-2	9606	2466	2472	1625	1631	m8
ENSG00000102189	A_23_P64762	Q15075	EEA1	-0.0437158	0.175721	NM_003566	m12-6-5p	9606	3758	3764	2517	2523	m8
ENSG00000102189	A_23_P64762	Q15075	EEA1	-0.0437158	0.175721	NM_003566	m12-10b	9606	2992	2998	2020	2026	1a
ENSG00000102189	A_23_P64762	Q15075	EEA1	-0.0437158	0.175721	NM_003566	m12-1	9606	972	988	665	671	1a
ENSG00000102189	A_23_P64762	Q15075	EEA1	-0.0437158	0.175721	NM_003566	m12-4-3p	9606	4429	4435	2956	2962	m8
ENSG00000102189	A_23_P76159	Q15075	EEA1	-0.203892	0.175721	NM_003566	m12-3	9606	3645	3659	2433	2439	8mer
ENSG00000102189	A_23_P76159	Q15075	EEA1	-0.203892	0.175721	NM_003566	m12-4-5p	9606	2178	2184	1414	1420	1a
ENSG00000102189	A_23_P76159	Q15075	EEA1	-0.203892	0.175721	NM_003566	m12-4-5p	9606	4191	4197	2780	2786	m8
ENSG00000102189	A_23_P76159	Q15075	EEA1	-0.203892	0.175721	NM_003566	m12-2	9606	2466	2472	1625	1631	m8
ENSG00000102189	A_23_P76159	Q15075	EEA1	-0.203892	0.175721	NM_003566	m12-6-5p	9606	3758	3764	2517	2523	m8
ENSG00000102189	A_23_P76159	Q15075	EEA1	-0.203892	0.175721	NM_003566	m12-10b	9606	2992	2998	2020	2026	1a
ENSG00000102189	A_23_P76159	Q15075	EEA1	-0.203892	0.175721	NM_003566	m12-1	9606	972	988	665	671	1a
ENSG00000102189	A_23_P76159	Q15075	EEA1	-0.203892	0.175721	NM_003566	m12-4-3p	9606	4429	4435	2956	2962	m8
ENSG00000102241	A_23_P45345	O43719	HTATSF1	-0.0340299	0.142093	NM_014500	NA	NA	NA	NA	NA	NA	NA
ENSG00000102312	A_23_P11071	Q15125	PORCN	0.0641702	0.0219456	NM_022825	m12-10b	9606	177	185	112	118	m8
ENSG00000102316	A_23_P33894	Q9UNF1	MAGED2	0.205181	-0.127693	NM_014599	m12-11	9606	126	132	119	125	1a
ENSG00000102316	A_23_P33894	Q9UNF1	MAGED2	0.205181	-0.127693	NM_014599	m12-5	9606	51	57	50	56	m8
ENSG00000102316	A_24_P160263	Q9UNF1	MAGED2	0.180473	-0.127693	NM_014599	m12-11	9606	126	132	119	125	1a
ENSG00000102316	A_24_P160263	Q9UNF1	MAGED2	0.180473	-0.127693	NM_014599	m12-5	9606	51	57	50	56	m8
ENSG00000102317	A_23_P148308	P98179	RBM3	0.0946838	0.00414649	NM_006743	m12-1	9606	786	792	515	521	m8
ENSG00000102580	A_23_P36962	Q13217	DNAJC3	-0.282498	-0.297938	NA	NA	NA	NA	NA	NA	NA	NA
ENSG00000102699	A_23_P117175	Q9UKK3	PARP4	0.304361	-0.279462	NM_006437	NA	NA	NA	NA	NA	NA	NA
ENSG00000102753	A_23_P139950	O00505	KPNA3	0.17145	-0.0320893	NM_002267	m12-9star	9606	2079	2095	1555	1561	m8
ENSG00000102753	A_23_P139950	O00505	KPNA3	0.17145	-0.0320893	NM_002267	m12-5	9606	2449	2455	1894	1900	m8
ENSG00000102753	A_23_P139950	O00505	KPNA3	0.17145	-0.0320893	NM_002267	m12-9	9606	1192	1198	917	923	m8
ENSG00000102753	A_23_P139950	O00505	KPNA3	0.17145	-0.0320893	NM_002267	m12-1	9606	209	215	179	185	1a
ENSG00000102900	A_32_P163908	Q8N1F7	NUP93	-0.157573	-0.36163	NM_014669	NA	NA	NA	NA	NA	NA	NA
ENSG00000102900	A_23_P89056	Q8N1F7	NUP93	-0.0923816	-0.36163	NM_014669	NA	NA	NA	NA	NA	NA	NA
ENSG00000103018	A_23_P206697	O43169	CYB5B	-0.0518051	0.851384	NM_030579	m12-1	9606	653	659	463	469	m8
ENSG00000103018	A_23_P206697	O43169	CYB5B	-0.0518051	0.851384	NM_030579	m12-6-5p	9606	3945	3951	2684	2690	m8
ENSG00000103018	A_23_P206697	O43169	CYB5B	-0.0518051	0.851384	NM_030579	m12-5	9606	4903	4909	3462	3468	m8
ENSG00000103018	A_23_P206697	O43169	CYB5B	-0.0518051	0.851384	NM_030579	m12-6-3	9606	1394	1400	961	967	m8
ENSG00000103018	A_23_P206697	O43169	CYB5B	-0.0518051	0.851384	NM_030579	m12-1	9606	4355	4363	3012	3018	8mer
ENSG00000103018	A_23_P206697	O43169	CYB5B	-0.0518051	0.851384	NM_030579	m12-4-5p	9606	2436	2442	1673	1679	1a
ENSG00000103018	A_23_P206697	O43169	CYB5B	-0.0518051	0.851384	NM_030579	m12-4-5p	9606	4375	4382	3025	3031	1a
ENSG00000103018	A_23_P206697	O43169	CYB5B	-0.0518051	0.851384	NM_030579	m12-6-5p	9606	3939	3945	2678	2684	m8
ENSG00000103018	A_23_P206697	O43169	CYB5B	-0.0518051	0.851384	NM_030579	m12-6-5p	9606	3942	3948	2681	2687	m8
ENSG00000103018	A_23_P206697	O43169	CYB5B	-0.0518051	0.851384	NM_030579	m12-6-5p	9606	3954	3960	2693	2699	m8
ENSG00000103018	A_23_P206697	O43169	CYB5B	-0.0518051	0.851384	NM_030579	m12-6-5p	9606	3948	3954	2687	2693	m8
ENSG00000103018	A_23_P206697	O43169	CYB5B	-0.0518051	0.851384	NM_030579	m12-1	9606	2862	2868	1950	1956	m8
ENSG00000103018	A_23_P206697	O43169	CYB5B	-0.0518051	0.851384	NM_030579	m12-6-5p	9606	3951	3957	2690	2696	m8
ENSG00000103018	A_23_P206697	O43169	CYB5B	-0.0518051	0.851384	NM_030579	m12-6-5p	9606	3992	3998	2723	2729	m8
ENSG00000103035	A_23_P106741	P51665	PSMD7	-0.0765045	0.167871	NM_002811	m12-5	9606	642	648	481	487	m8
ENSG00000103035	A_23_P106741	P51665	PSMD7	-0.0765045	0.167871	NM_002811	m12-6-5p	9606	241	257	199	205	m8
ENSG00000103187	A_24_P416131	Q14019	COTL1	-0.0942063	0.370667	NM_021149	m12-9star	9606	1250	1257	881	887	8mer
ENSG00000103187	A_24_P416131	Q14019	COTL1	-0.0942063	0.370667	NM_021149	m12-9star	9606	546	561	458	464	m8
ENSG00000103187	A_23_P3866	Q14019	COTL1	-0.0970747	0.370667	NM_021149	m12-9star	9606	1250	1257	881	887	8mer
ENSG00000103187	A_23_P3866	Q14019	COTL1	-0.0970747	0.370667	NM_021149	m12-9star	9606	546	561	458	464	m8
ENSG00000103187	A_23_P83624	Q14019	COTL1	0.0455897	0.370667	NM_021149	m12-9star	9606	1250	1257	881	887	8mer
ENSG00000103187	A_23_P83624	Q14019	COTL1	0.0455897	0.370667	NM_021149	m12-9star	9606	546	561	458	464	m8
ENSG00000103226	A_23_P44581	Q5JPE7	NOMO1	-0.0241369	-0.212475	NM_001004067	m12-5	9606	177	186	150	156	m8
ENSG00000103226	A_23_P44581	Q5JPE7	NOMO1	-0.0241369	-0.212475	NM_001004067	m12-6-5p	9606	276	282	221	227	1a
ENSG00000103226	A_23_P44581	Q5JPE7	NOMO1	-0.0241369	-0.212475	NM_001004067	m12-6-5p	9606	137	143	113	119	m8
ENSG00000103363	A_23_P312181	Q15370	TCEB2	0.0415023	0.112868	NM_007108	NA	NA	NA	NA	NA	NA	NA
ENSG00000103363	A_23_P100392	Q15370	TCEB2	0.0965685	0.112868	NM_007108	NA	NA	NA	NA	NA	NA	NA
ENSG00000103381	A_24_P634530	Q9BRF8	CPPED1	0.0801525	0.0924038	NM_001099455	m12-9star	9606	4925	4932	3883	3889	8mer
ENSG00000103381	A_24_P634530	Q9BRF8	CPPED1	0.0801525	0.0924038	NM_001099455	m12-3	9606	5712	5718	4500	4506	1a
ENSG00000103381	A_24_P634530	Q9BRF8	CPPED1	0.0801525	0.0924038	NM_001099455	m12-4-3p	9606	456	465	308	314	m8
ENSG00000103381	A_24_P634530	Q9BRF8	CPPED1	0.0801525	0.0924038	NM_001099455	m12-1	9606	2341	2347	1681	1687	m8
ENSG00000103381	A_24_P634530	Q9BRF8	CPPED1	0.0801525	0.0924038	NM_001099455	m12-7	9606	1131	1138	801	807	8mer
ENSG00000103381	A_24_P634530	Q9BRF8	CPPED1	0.0801525	0.0924038	NM_001099455	m12-1	9606	4627	4634	3632	3638	8mer
ENSG00000103381	A_24_P634530	Q9BRF8	CPPED1	0.0801525	0.0924038	NM_001099455	m12-11	9606	1754	1761	1139	1145	m8
ENSG00000103381	A_24_P634530	Q9BRF8	CPPED1	0.0801525	0.0924038	NM_001099455	m12-9star	9606	199	205	142	148	m8
ENSG00000103381	A_24_P634530	Q9BRF8	CPPED1	0.0801525	0.0924038	NM_001099455	m12-1	9606	2206	2212	1546	1552	m8
ENSG00000103381	A_23_P77401	Q9BRF8	CPPED1	-0.0845597	0.0924038	NM_001099455	m12-9star	9606	4925	4932	3883	3889	8mer
ENSG00000103381	A_23_P77401	Q9BRF8	CPPED1	-0.0845597	0.0924038	NM_001099455	m12-3	9606	5712	5718	4500	4506	1a
ENSG00000103381	A_23_P77401	Q9BRF8	CPPED1	-0.0845597	0.0924038	NM_001099455	m12-4-3p	9606	456	465	308	314	m8
ENSG00000103381	A_23_P77401	Q9BRF8	CPPED1	-0.0845597	0.0924038	NM_001099455	m12-1	9606	2341	2347	1681	1687	m8
ENSG00000103381	A_23_P77401	Q9BRF8	CPPED1	-0.0845597	0.0924038	NM_001099455	m12-7	9606	1131	1138	801	807	8mer
ENSG00000103381	A_23_P77401	Q9BRF8	CPPED1	-0.0845597	0.0924038	NM_001099455	m12-1	9606	4627	4634	3632	3638	8mer
ENSG00000103381	A_23_P77401	Q9BRF8	CPPED1	-0.0845597	0.0924038	NM_001099455	m12-11	9606	1754	1761	1139	1145	m8
ENSG00000103381	A_23_P77401	Q9BRF8	CPPED1	-0.0845597	0.0924038	NM_001099455	m12-9star	9606	199	205	142	148	m8
ENSG00000103381	A_23_P77401	Q9BRF8	CPPED1	-0.0845597	0.0924038	NM_001099455	m12-1	9606	2206	2212	1546	1552	m8
ENSG00000103512	A_23_P44581	Q5JPE7	NOMO1	-0.0241369	-0.212475	NM_014287	m12-6-5p	9606	152	158	113	119	m8
ENSG00000103512	A_23_P44581	Q5JPE7	NOMO1	-0.0241369	-0.212475	NM_014287	m12-5	9606	190	196	150	156	m8
ENSG00000103512	A_23_P44581	Q5JPE7	NOMO1	-0.0241369	-0.212475	NM_014287	m12-6-5p	9606	279	285	221	227	1a
ENSG00000103966	A_23_P163458	Q9H223	EHD4	-0.113516	-0.140638	NM_139265	m12-2	9606	1217	1224	864	870	8mer
ENSG00000103966	A_23_P163458	Q9H223	EHD4	-0.113516	-0.140638	NM_139265	m12-9star	9606	642	650	351	357	m8
ENSG00000104067	A_24_P193435	Q07157	TJP1	0.128483	-0.42261	NM_003257	m12-4-3p	9606	1803	1811	1051	1057	m8
ENSG00000104067	A_24_P193435	Q07157	TJP1	0.128483	-0.42261	NM_003257	m12-3	9606	32	38	24	30	1a
ENSG00000104067	A_24_P193435	Q07157	TJP1	0.128483	-0.42261	NM_003257	m12-2	9606	150	156	97	103	m8
ENSG00000104067	A_23_P205828	Q07157	TJP1	0.168833	-0.42261	NM_003257	m12-4-3p	9606	1803	1811	1051	1057	m8
ENSG00000104067	A_23_P205828	Q07157	TJP1	0.168833	-0.42261	NM_003257	m12-3	9606	32	38	24	30	1a
ENSG00000104067	A_23_P205828	Q07157	TJP1	0.168833	-0.42261	NM_003257	m12-2	9606	150	156	97	103	m8
ENSG00000104131	A_23_P54297	O75822	EIF3J	-0.129281	0.125694	NM_003758	m12-2	9606	2079	2085	1472	1478	1a
ENSG00000104131	A_23_P54297	O75822	EIF3J	-0.129281	0.125694	NM_003758	m12-6-3	9606	2021	2027	1416	1422	1a
ENSG00000104131	A_23_P54297	O75822	EIF3J	-0.129281	0.125694	NM_003758	m12-1	9606	1638	1644	1217	1223	m8
ENSG00000104131	A_23_P54297	O75822	EIF3J	-0.129281	0.125694	NM_003758	m12-2	9606	1136	1142	846	852	m8
ENSG00000104177	A_23_P77079	Q9P2K5	MYEF2	-0.139811	-0.127149	NM_016132	m12-10a	9606	1001	1022	540	546	1a
ENSG00000104177	A_23_P77079	Q9P2K5	MYEF2	-0.139811	-0.127149	NM_016132	m12-1	9606	182	189	93	99	1a
ENSG00000104356	A_24_P943000	Q99575	POP1	-0.243069	-0.164041	NM_015029	NA	NA	NA	NA	NA	NA	NA
ENSG00000104356	A_23_P341275	Q99575	POP1	-0.137369	-0.164041	NM_015029	NA	NA	NA	NA	NA	NA	NA
ENSG00000104356	A_23_P94133	Q99575	POP1	-0.2991	-0.164041	NM_015029	NA	NA	NA	NA	NA	NA	NA
ENSG00000104388	A_23_P253949	P61019	RAB2A	0.0199855	-0.202719	NM_002865	m12-10a	9606	373	379	288	294	1a
ENSG00000104388	A_23_P340251	P61019	RAB2A	0.108763	-0.202719	NM_002865	m12-10a	9606	373	379	288	294	1a
ENSG00000104388	A_24_P102080	P61019	RAB2A	-0.0644921	-0.202719	NM_002865	m12-10a	9606	373	379	288	294	1a
ENSG00000104408	A_23_P43141	P60228	EIF3E	0.213459	0.0369423	NM_001568	NA	NA	NA	NA	NA	NA	NA
ENSG00000104419	A_23_P20494	Q92597	NDRG1	0.0958361	0.087114	NM_006096	m12-8	9606	151	165	88	94	1a
ENSG00000104419	A_23_P20494	Q92597	NDRG1	0.0958361	0.087114	NM_006096	m12-5	9606	1008	1014	660	666	m8
ENSG00000104419	A_23_P20494	Q92597	NDRG1	0.0958361	0.087114	NM_006096	m12-5	9606	329	336	227	233	m8
ENSG00000104419	A_23_P20494	Q92597	NDRG1	0.0958361	0.087114	NM_006096	m12-9star	9606	1553	1560	1090	1096	m8
ENSG00000104419	A_23_P20494	Q92597	NDRG1	0.0958361	0.087114	NM_006096	m12-5	9606	569	579	351	357	m8
ENSG00000104695	A_23_P308097	P62714	PPP2CB	-0.128753	-0.205382	NM_001009552	m12-4-5p	9606	281	287	169	175	1a
ENSG00000104695	A_23_P308097	P62714	PPP2CB	-0.128753	-0.205382	NM_001009552	m12-11	9606	226	235	122	128	1a
ENSG00000104695	A_23_P308097	P62714	PPP2CB	-0.128753	-0.205382	NM_001009552	m12-7	9606	153	161	108	114	m8
ENSG00000104695	A_23_P308097	P62714	PPP2CB	-0.128753	-0.205382	NM_001009552	m12-5	9606	861	868	569	575	8mer
ENSG00000104695	A_23_P134693	P62714	PPP2CB	-0.338865	-0.205382	NM_001009552	m12-4-5p	9606	281	287	169	175	1a
ENSG00000104695	A_23_P134693	P62714	PPP2CB	-0.338865	-0.205382	NM_001009552	m12-11	9606	226	235	122	128	1a
ENSG00000104695	A_23_P134693	P62714	PPP2CB	-0.338865	-0.205382	NM_001009552	m12-7	9606	153	161	108	114	m8
ENSG00000104695	A_23_P134693	P62714	PPP2CB	-0.338865	-0.205382	NM_001009552	m12-5	9606	861	868	569	575	8mer
ENSG00000104738	A_23_P370989	P33991	MCM4	-0.666017	-0.127429	NM_005914	m12-1	9606	551	557	362	368	m8
ENSG00000104738	A_23_P370989	P33991	MCM4	-0.666017	-0.127429	NM_005914	m12-9star	9606	530	536	341	347	m8
ENSG00000104738	A_23_P370989	P33991	MCM4	-0.666017	-0.127429	NM_005914	m12-1	9606	416	422	227	233	m8
ENSG00000104805	A_23_P78771	Q02818	NUCB1	0.0994811	-0.0362274	NM_006184	m12-5	9606	453	459	374	380	m8
ENSG00000104805	A_23_P78771	Q02818	NUCB1	0.0994811	-0.0362274	NM_006184	m12-9star	9606	616	622	522	528	m8
ENSG00000104805	A_23_P78771	Q02818	NUCB1	0.0994811	-0.0362274	NM_006184	m12-6-5p	9606	487	493	407	413	m8
ENSG00000104805	A_23_P78771	Q02818	NUCB1	0.0994811	-0.0362274	NM_006184	m12-5	9606	928	934	786	792	m8
ENSG00000104824	A_24_P42122	P14866	HNRNPL	0.0461637	-0.056047	NM_001005335	NA	NA	NA	NA	NA	NA	NA
ENSG00000104824	A_23_P119677	P14866	HNRNPL	-0.02404	-0.056047	NM_001005335	NA	NA	NA	NA	NA	NA	NA
ENSG00000104852	A_23_P4902	P08621	SNRNP70	0.00639339	0.173566	NM_003089	NA	NA	NA	NA	NA	NA	NA
ENSG00000104969	A_24_P399585	O43765	SGTA	-0.0603585	-0.127862	NM_003021	m12-3star	9606	26	32	20	26	m8
ENSG00000104969	A_24_P399585	O43765	SGTA	-0.0603585	-0.127862	NM_003021	m12-9star	9606	1038	1044	778	784	m8
ENSG00000104969	A_24_P399585	O43765	SGTA	-0.0603585	-0.127862	NM_003021	m12-5	9606	1426	1432	1045	1051	m8
ENSG00000104969	A_23_P108331	O43765	SGTA	-0.0224516	-0.127862	NM_003021	m12-3star	9606	26	32	20	26	m8
ENSG00000104969	A_23_P108331	O43765	SGTA	-0.0224516	-0.127862	NM_003021	m12-9star	9606	1038	1044	778	784	m8
ENSG00000104969	A_23_P108331	O43765	SGTA	-0.0224516	-0.127862	NM_003021	m12-5	9606	1426	1432	1045	1051	m8
ENSG00000104980	A_23_P119214	O43615	TIMM44	0.0478292	-0.146032	NM_006351	m12-10b	9606	71	93	55	61	8mer
ENSG00000105063	A_23_P119448	Q9UPN7	SAPS1	0.128289	0.328603	NM_014931	NA	NA	NA	NA	NA	NA	NA
ENSG00000105127	A_23_P142380	O43823	AKAP8	0.205557	0.145073	NM_005858	m12-3star	9606	719	725	523	529	m8
ENSG00000105135	A_23_P165148	A1L0T0	ILVBL	0.0221866	0.437034	NM_006844	NA	NA	NA	NA	NA	NA	NA
ENSG00000105193	A_23_P208850	P62249	RPS16	-0.00150442	-0.15675	NM_001020	NA	NA	NA	NA	NA	NA	NA
ENSG00000105202	A_23_P78888	P22087	FBL	-0.185031	0.048322	NM_001436	NA	NA	NA	NA	NA	NA	NA
ENSG00000105202	A_23_P78892	P22087	FBL	-0.167649	0.048322	NM_001436	NA	NA	NA	NA	NA	NA	NA
ENSG00000105254	A_23_P56249	Q99426	TBCB	-0.037457	0.0682145	NM_001281	m12-11	9606	253	259	137	143	1a
ENSG00000105281	A_23_P55998	Q15758	SLC1A5	-0.453797	-0.445197	NM_005628	m12-4-5p	9606	880	891	595	601	1a
ENSG00000105281	A_23_P55998	Q15758	SLC1A5	-0.453797	-0.445197	NM_005628	m12-10b	9606	512	531	363	369	8mer
ENSG00000105281	A_23_P55998	Q15758	SLC1A5	-0.453797	-0.445197	NM_005628	m12-6-5p	9606	221	228	160	166	m8
ENSG00000105323	A_24_P376294	Q9BUJ2	HNRNPUL1	-0.0706381	0.0834222	NM_007040	m12-2	9606	492	498	322	328	m8
ENSG00000105323	A_24_P376294	Q9BUJ2	HNRNPUL1	-0.0706381	0.0834222	NM_007040	m12-2	9606	1452	1459	960	966	m8
ENSG00000105323	A_24_P108351	Q9BUJ2	HNRNPUL1	-0.120316	0.0834222	NM_007040	m12-2	9606	492	498	322	328	m8
ENSG00000105323	A_24_P108351	Q9BUJ2	HNRNPUL1	-0.120316	0.0834222	NM_007040	m12-2	9606	1452	1459	960	966	m8
ENSG00000105323	A_23_P502612	Q9BUJ2	HNRNPUL1	-0.199186	0.0834222	NM_007040	m12-2	9606	492	498	322	328	m8
ENSG00000105323	A_23_P502612	Q9BUJ2	HNRNPUL1	-0.199186	0.0834222	NM_007040	m12-2	9606	1452	1459	960	966	m8
ENSG00000105355	A_23_P101707	O60664	PLIN3	0.123536	0.262832	NM_005817	m12-1	9606	412	418	332	338	m8
ENSG00000105364	A_23_P164702	Q9BYD3	MRPL4	-0.0204375	-0.212745	NM_146388	NA	NA	NA	NA	NA	NA	NA
ENSG00000105372	A_24_P134074	P39019	RPS19	0.0397895	-0.102692	NM_001022	NA	NA	NA	NA	NA	NA	NA
ENSG00000105372	A_23_P119130	P39019	RPS19	0.0688674	-0.102692	NM_001022	NA	NA	NA	NA	NA	NA	NA
ENSG00000105379	A_23_P107653	P38117	ETFB	-0.0975977	0.435087	NM_001014763	NA	NA	NA	NA	NA	NA	NA
ENSG00000105401	A_23_P130531	Q16543	CDC37	0.152835	0.0385171	NM_007065	m12-11	9606	343	349	226	232	m8
ENSG00000105402	A_23_P55990	P54920	NAPA	0.0302155	-0.152623	NM_003827	m12-10a	9606	850	856	635	641	m8
ENSG00000105402	A_23_P55990	P54920	NAPA	0.0302155	-0.152623	NM_003827	m12-6-5p	9606	262	274	165	171	m8
ENSG00000105538	A_23_P119353	Q5U651	RASIP1	0.05493	-0.0447421	NM_017805	NA	NA	NA	NA	NA	NA	NA
ENSG00000105618	A_23_P142018	Q8WWY3	PRPF31	0.124632	0.498623	NM_015629	m12-9star	9606	179	188	115	121	1a
ENSG00000105618	A_23_P142022	Q8WWY3	PRPF31	0.072157	0.498623	NM_015629	m12-9star	9606	179	188	115	121	1a
ENSG00000105640	A_23_P90383	Q02543	RPL18A	0.0349417	-0.117226	NM_000980	NA	NA	NA	NA	NA	NA	NA
ENSG00000105640	A_32_P193288	Q02543	RPL18A	0.0337113	-0.117226	NM_000980	NA	NA	NA	NA	NA	NA	NA
ENSG00000105835	A_32_P79396	P43490	NAMPT	0.181931	0.159363	NM_005746	m12-4-3p	9606	3933	3939	2715	2721	1a
ENSG00000105835	A_32_P79396	P43490	NAMPT	0.181931	0.159363	NM_005746	m12-4-3p	9606	1272	1278	918	924	1a
ENSG00000105835	A_32_P79396	P43490	NAMPT	0.181931	0.159363	NM_005746	m12-3	9606	2363	2372	1662	1668	1a
ENSG00000105835	A_32_P79396	P43490	NAMPT	0.181931	0.159363	NM_005746	m12-4-5p	9606	3990	3997	2771	2777	m8
ENSG00000105835	A_32_P79396	P43490	NAMPT	0.181931	0.159363	NM_005746	m12-11	9606	2583	2589	1839	1845	m8
ENSG00000105835	A_32_P79396	P43490	NAMPT	0.181931	0.159363	NM_005746	m12-4-3p	9606	3021	3027	2064	2070	m8
ENSG00000105835	A_23_P305060	P43490	NAMPT	0.151309	0.159363	NM_005746	m12-4-3p	9606	3933	3939	2715	2721	1a
ENSG00000105835	A_23_P305060	P43490	NAMPT	0.151309	0.159363	NM_005746	m12-4-3p	9606	1272	1278	918	924	1a
ENSG00000105835	A_23_P305060	P43490	NAMPT	0.151309	0.159363	NM_005746	m12-3	9606	2363	2372	1662	1668	1a
ENSG00000105835	A_23_P305060	P43490	NAMPT	0.151309	0.159363	NM_005746	m12-4-5p	9606	3990	3997	2771	2777	m8
ENSG00000105835	A_23_P305060	P43490	NAMPT	0.151309	0.159363	NM_005746	m12-11	9606	2583	2589	1839	1845	m8
ENSG00000105835	A_23_P305060	P43490	NAMPT	0.151309	0.159363	NM_005746	m12-4-3p	9606	3021	3027	2064	2070	m8
ENSG00000105835	A_24_P408772	P43490	NAMPT	0.108248	0.159363	NM_005746	m12-4-3p	9606	3933	3939	2715	2721	1a
ENSG00000105835	A_24_P408772	P43490	NAMPT	0.108248	0.159363	NM_005746	m12-4-3p	9606	1272	1278	918	924	1a
ENSG00000105835	A_24_P408772	P43490	NAMPT	0.108248	0.159363	NM_005746	m12-3	9606	2363	2372	1662	1668	1a
ENSG00000105835	A_24_P408772	P43490	NAMPT	0.108248	0.159363	NM_005746	m12-4-5p	9606	3990	3997	2771	2777	m8
ENSG00000105835	A_24_P408772	P43490	NAMPT	0.108248	0.159363	NM_005746	m12-11	9606	2583	2589	1839	1845	m8
ENSG00000105835	A_24_P408772	P43490	NAMPT	0.108248	0.159363	NM_005746	m12-4-3p	9606	3021	3027	2064	2070	m8
ENSG00000105887	A_23_P147098	P58546	MTPN	-0.0926	-0.210651	NM_145808	m12-6-5p	9606	1649	1655	1098	1104	1a
ENSG00000105887	A_23_P147098	P58546	MTPN	-0.0926	-0.210651	NM_145808	m12-6-5p	9606	4199	4208	2804	2810	m8
ENSG00000105887	A_23_P147098	P58546	MTPN	-0.0926	-0.210651	NM_145808	m12-10a	9606	3513	3520	2322	2328	m8
ENSG00000105887	A_23_P147098	P58546	MTPN	-0.0926	-0.210651	NM_145808	m12-6-5p	9606	527	550	406	412	m8
ENSG00000105887	A_23_P147098	P58546	MTPN	-0.0926	-0.210651	NM_145808	m12-4-3p	9606	1756	1766	1186	1192	m8
ENSG00000105887	A_23_P147098	P58546	MTPN	-0.0926	-0.210651	NM_145808	m12-1	9606	2627	2633	1692	1698	m8
ENSG00000105887	A_23_P147098	P58546	MTPN	-0.0926	-0.210651	NM_145808	m12-9	9606	334	342	260	266	8mer
ENSG00000105887	A_24_P55465	P58546	MTPN	0.0238992	-0.210651	NM_145808	m12-6-5p	9606	1649	1655	1098	1104	1a
ENSG00000105887	A_24_P55465	P58546	MTPN	0.0238992	-0.210651	NM_145808	m12-6-5p	9606	4199	4208	2804	2810	m8
ENSG00000105887	A_24_P55465	P58546	MTPN	0.0238992	-0.210651	NM_145808	m12-10a	9606	3513	3520	2322	2328	m8
ENSG00000105887	A_24_P55465	P58546	MTPN	0.0238992	-0.210651	NM_145808	m12-6-5p	9606	527	550	406	412	m8
ENSG00000105887	A_24_P55465	P58546	MTPN	0.0238992	-0.210651	NM_145808	m12-4-3p	9606	1756	1766	1186	1192	m8
ENSG00000105887	A_24_P55465	P58546	MTPN	0.0238992	-0.210651	NM_145808	m12-1	9606	2627	2633	1692	1698	m8
ENSG00000105887	A_24_P55465	P58546	MTPN	0.0238992	-0.210651	NM_145808	m12-9	9606	334	342	260	266	8mer
ENSG00000105887	A_24_P363615	P58546	MTPN	-0.0877757	-0.210651	NM_145808	m12-6-5p	9606	1649	1655	1098	1104	1a
ENSG00000105887	A_24_P363615	P58546	MTPN	-0.0877757	-0.210651	NM_145808	m12-6-5p	9606	4199	4208	2804	2810	m8
ENSG00000105887	A_24_P363615	P58546	MTPN	-0.0877757	-0.210651	NM_145808	m12-10a	9606	3513	3520	2322	2328	m8
ENSG00000105887	A_24_P363615	P58546	MTPN	-0.0877757	-0.210651	NM_145808	m12-6-5p	9606	527	550	406	412	m8
ENSG00000105887	A_24_P363615	P58546	MTPN	-0.0877757	-0.210651	NM_145808	m12-4-3p	9606	1756	1766	1186	1192	m8
ENSG00000105887	A_24_P363615	P58546	MTPN	-0.0877757	-0.210651	NM_145808	m12-1	9606	2627	2633	1692	1698	m8
ENSG00000105887	A_24_P363615	P58546	MTPN	-0.0877757	-0.210651	NM_145808	m12-9	9606	334	342	260	266	8mer
ENSG00000105939	A_24_P341938	Q7Z2W4	ZC3HAV1	0.131503	0.11569	NM_020119	m12-1	9606	4052	4059	3281	3287	8mer
ENSG00000105939	A_24_P341938	Q7Z2W4	ZC3HAV1	0.131503	0.11569	NM_020119	m12-5	9606	4532	4538	3706	3712	m8
ENSG00000105939	A_24_P341938	Q7Z2W4	ZC3HAV1	0.131503	0.11569	NM_020119	m12-9star	9606	4423	4429	3612	3618	1a
ENSG00000105939	A_24_P341938	Q7Z2W4	ZC3HAV1	0.131503	0.11569	NM_020119	m12-9star	9606	942	948	813	819	m8
ENSG00000105939	A_24_P341938	Q7Z2W4	ZC3HAV1	0.131503	0.11569	NM_020119	m12-4-5p	9606	2077	2083	1545	1551	1a
ENSG00000105939	A_23_P425224	Q7Z2W4	ZC3HAV1	0.0695917	0.11569	NM_020119	m12-1	9606	4052	4059	3281	3287	8mer
ENSG00000105939	A_23_P425224	Q7Z2W4	ZC3HAV1	0.0695917	0.11569	NM_020119	m12-5	9606	4532	4538	3706	3712	m8
ENSG00000105939	A_23_P425224	Q7Z2W4	ZC3HAV1	0.0695917	0.11569	NM_020119	m12-9star	9606	4423	4429	3612	3618	1a
ENSG00000105939	A_23_P425224	Q7Z2W4	ZC3HAV1	0.0695917	0.11569	NM_020119	m12-9star	9606	942	948	813	819	m8
ENSG00000105939	A_23_P425224	Q7Z2W4	ZC3HAV1	0.0695917	0.11569	NM_020119	m12-4-5p	9606	2077	2083	1545	1551	1a
ENSG00000105953	A_23_P123133	Q02218	OGDH	-0.109908	0.226368	NM_002541	m12-6-5p	9606	284	290	204	210	1a
ENSG00000105953	A_24_P9454	Q02218	OGDH	-0.0905501	0.226368	NM_002541	m12-6-5p	9606	284	290	204	210	1a
ENSG00000105968	A_23_P145904	Q71UI9	H2AFV	-0.156945	-0.336393	NM_138635	m12-5	9606	500	506	461	467	1a
ENSG00000105968	A_23_P145904	Q71UI9	H2AFV	-0.156945	-0.336393	NM_138635	m12-10b	9606	1950	1958	1724	1730	m8
ENSG00000105968	A_23_P145904	Q71UI9	H2AFV	-0.156945	-0.336393	NM_138635	m12-9star	9606	699	706	654	660	8mer
ENSG00000105968	A_23_P145904	Q71UI9	H2AFV	-0.156945	-0.336393	NM_138635	m12-5	9606	329	336	304	310	1a
ENSG00000105968	A_23_P145904	Q71UI9	H2AFV	-0.156945	-0.336393	NM_138635	m12-4-3p	9606	262	268	243	249	1a
ENSG00000105968	A_23_P145904	Q71UI9	H2AFV	-0.156945	-0.336393	NM_138635	m12-9star	9606	835	841	790	796	1a
ENSG00000105968	A_23_P145904	Q71UI9	H2AFV	-0.156945	-0.336393	NM_138635	m12-10a	9606	2934	2940	2595	2601	m8
ENSG00000105968	A_23_P145904	Q71UI9	H2AFV	-0.156945	-0.336393	NM_138635	m12-3	9606	103	109	100	106	m8
ENSG00000105968	A_23_P145904	Q71UI9	H2AFV	-0.156945	-0.336393	NM_138635	m12-3	9606	1136	1142	1056	1062	m8
ENSG00000105971	A_23_P123071	P51636	CAV2	-0.0678488	0.0150024	NM_001233	m12-1	9606	1804	1810	1253	1259	m8
ENSG00000105971	A_23_P123071	P51636	CAV2	-0.0678488	0.0150024	NM_001233	m12-2	9606	1493	1501	1023	1029	m8
ENSG00000105971	A_23_P123071	P51636	CAV2	-0.0678488	0.0150024	NM_001233	m12-3	9606	2170	2176	1598	1604	1a
ENSG00000105971	A_23_P123071	P51636	CAV2	-0.0678488	0.0150024	NM_001233	m12-6-3	9606	2264	2270	1661	1667	1a
ENSG00000105971	A_23_P123071	P51636	CAV2	-0.0678488	0.0150024	NM_001233	m12-5	9606	2520	2526	1878	1884	m8
ENSG00000105971	A_23_P123071	P51636	CAV2	-0.0678488	0.0150024	NM_001233	m12-2	9606	228	234	181	187	1a
ENSG00000105971	A_23_P123071	P51636	CAV2	-0.0678488	0.0150024	NM_001233	m12-2	9606	1446	1452	983	989	1a
ENSG00000105974	A_24_P12626	Q03135	CAV1	-0.0954954	-0.165994	NM_001753	m12-1	9606	1534	1541	1104	1110	1a
ENSG00000105974	A_24_P12626	Q03135	CAV1	-0.0954954	-0.165994	NM_001753	m12-6-3	9606	400	406	252	258	m8
ENSG00000105974	A_24_P12626	Q03135	CAV1	-0.0954954	-0.165994	NM_001753	m12-1	9606	1899	1906	1349	1355	8mer
ENSG00000105974	A_24_P12626	Q03135	CAV1	-0.0954954	-0.165994	NM_001753	m12-1	9606	2372	2378	1710	1716	1a
ENSG00000105974	A_24_P12626	Q03135	CAV1	-0.0954954	-0.165994	NM_001753	m12-1	9606	2527	2535	1846	1852	8mer
ENSG00000106028	A_23_P31536	Q04837	SSBP1	-0.00572329	-0.0368355	NM_003143	NA	NA	NA	NA	NA	NA	NA
ENSG00000106211	A_24_P86537	P04792	HSPB1	0.178493	0.112536	NM_001540	NA	NA	NA	NA	NA	NA	NA
ENSG00000106211	A_32_P76247	P04792	HSPB1	0.180136	0.112536	NM_001540	NA	NA	NA	NA	NA	NA	NA
ENSG00000106211	A_23_P257704	P04792	HSPB1	0.19134	0.112536	NM_001540	NA	NA	NA	NA	NA	NA	NA
ENSG00000106244	A_23_P123256	Q13442	PDAP1	-0.171044	0.00578853	NM_014891	m12-1	9606	1892	1898	1387	1393	m8
ENSG00000106244	A_23_P123256	Q13442	PDAP1	-0.171044	0.00578853	NM_014891	m12-9star	9606	1092	1098	750	756	m8
ENSG00000106244	A_23_P123256	Q13442	PDAP1	-0.171044	0.00578853	NM_014891	m12-6-5p	9606	555	562	372	378	8mer
ENSG00000106244	A_23_P123256	Q13442	PDAP1	-0.171044	0.00578853	NM_014891	m12-1	9606	1758	1764	1253	1259	m8
ENSG00000106244	A_23_P151198	Q13442	PDAP1	-0.276558	0.00578853	NM_014891	m12-1	9606	1892	1898	1387	1393	m8
ENSG00000106244	A_23_P151198	Q13442	PDAP1	-0.276558	0.00578853	NM_014891	m12-9star	9606	1092	1098	750	756	m8
ENSG00000106244	A_23_P151198	Q13442	PDAP1	-0.276558	0.00578853	NM_014891	m12-6-5p	9606	555	562	372	378	8mer
ENSG00000106244	A_23_P151198	Q13442	PDAP1	-0.276558	0.00578853	NM_014891	m12-1	9606	1758	1764	1253	1259	m8
ENSG00000106245	A_23_P31602	P41223	BUD31	-0.0497808	-0.532846	NM_003910	NA	NA	NA	NA	NA	NA	NA
ENSG00000106263	A_23_P157072	P55884	EIF3B	0.107379	0.0513967	NM_001037283	NA	NA	NA	NA	NA	NA	NA
ENSG00000106305	A_23_P70991	Q13155	AIMP2	-0.110489	-0.0601979	NM_006303	NA	NA	NA	NA	NA	NA	NA
ENSG00000106344	A_23_P168629	Q9NW13	RBM28	-0.147138	0.381333	NM_018077	m12-9star	9606	23	30	23	29	m8
ENSG00000106366	A_24_P158089	P05121	SERPINE1	-0.0542118	-0.195935	NM_000602	m12-7	9606	1722	1731	1055	1061	1a
ENSG00000106366	A_24_P158089	P05121	SERPINE1	-0.0542118	-0.195935	NM_000602	m12-6-5p	9606	1990	1996	1236	1242	m8
ENSG00000106397	A_23_P168788	O60568	PLOD3	0.0323149	0.185781	NM_001084	NA	NA	NA	NA	NA	NA	NA
ENSG00000106588	A_23_P345591	P25787	PSMA2	-0.0105668	-0.0466305	NM_002787	m12-9star	9606	477	484	386	392	8mer
ENSG00000106588	A_24_P300483	P25787	C7orf25	-0.0135326	-0.0466305	NM_002787	m12-9star	9606	477	484	386	392	8mer
ENSG00000106605	A_23_P71148	P53004	BLVRA	-0.0792615	1.98534	NM_000712	NA	NA	NA	NA	NA	NA	NA
ENSG00000106682	A_32_P168886	Q15056	EIF4H	0.059182	-0.000668226	NM_022170	m12-3	9606	2154	2160	1382	1388	m8
ENSG00000106682	A_32_P168886	Q15056	EIF4H	0.059182	-0.000668226	NM_022170	m12-9	9606	1982	1988	1265	1271	1a
ENSG00000106682	A_32_P168886	Q15056	EIF4H	0.059182	-0.000668226	NM_022170	m12-10a	9606	2372	2378	1531	1537	m8
ENSG00000106682	A_32_P168886	Q15056	EIF4H	0.059182	-0.000668226	NM_022170	m12-10b	9606	2367	2373	1526	1532	1a
ENSG00000106682	A_24_P720202	Q15056	EIF4H	0.111948	-0.000668226	NM_022170	m12-3	9606	2154	2160	1382	1388	m8
ENSG00000106682	A_24_P720202	Q15056	EIF4H	0.111948	-0.000668226	NM_022170	m12-9	9606	1982	1988	1265	1271	1a
ENSG00000106682	A_24_P720202	Q15056	EIF4H	0.111948	-0.000668226	NM_022170	m12-10a	9606	2372	2378	1531	1537	m8
ENSG00000106682	A_24_P720202	Q15056	EIF4H	0.111948	-0.000668226	NM_022170	m12-10b	9606	2367	2373	1526	1532	1a
ENSG00000106803	A_23_P135342	P60468	SEC61B	-0.0872085	-0.116203	NM_006808	NA	NA	NA	NA	NA	NA	NA
ENSG00000106803	A_24_P8494	P60468	SEC61B	-0.0918432	-0.116203	NM_006808	NA	NA	NA	NA	NA	NA	NA
ENSG00000106853	A_23_P157809	Q14914	PTGR1	0.304225	0.0578199	NM_012212	m12-4-5p	9606	68	77	60	66	1a
ENSG00000107164	A_23_P435833	Q96I24	FUBP3	0.307257	-0.0763874	NM_003934	m12-4-5p	9606	1188	1238	666	672	m8
ENSG00000107164	A_23_P435833	Q96I24	FUBP3	0.307257	-0.0763874	NM_003934	m12-3	9606	463	470	269	275	m8
ENSG00000107164	A_23_P435833	Q96I24	FUBP3	0.307257	-0.0763874	NM_003934	m12-4-3p	9606	801	808	430	436	m8
ENSG00000107164	A_23_P435833	Q96I24	FUBP3	0.307257	-0.0763874	NM_003934	m12-10a	9606	177	183	118	124	1a
ENSG00000107164	A_24_P203710	Q96I24	FUBP3	0.193293	-0.0763874	NM_003934	m12-4-5p	9606	1188	1238	666	672	m8
ENSG00000107164	A_24_P203710	Q96I24	FUBP3	0.193293	-0.0763874	NM_003934	m12-3	9606	463	470	269	275	m8
ENSG00000107164	A_24_P203710	Q96I24	FUBP3	0.193293	-0.0763874	NM_003934	m12-4-3p	9606	801	808	430	436	m8
ENSG00000107164	A_24_P203710	Q96I24	FUBP3	0.193293	-0.0763874	NM_003934	m12-10a	9606	177	183	118	124	1a
ENSG00000107223	A_23_P60376	O60869	EDF1	-0.215707	-0.248951	NM_003792	NA	NA	NA	NA	NA	NA	NA
ENSG00000107438	A_23_P149992	O00151	PDLIM1	-0.041295	0.555233	NM_020992	m12-10a	9606	268	274	224	230	m8
ENSG00000107581	A_23_P86550	Q14152	EIF3A	0.0366561	-0.0839839	NM_003750	m12-6-5p	9606	1413	1419	950	956	m8
ENSG00000107581	A_23_P86550	Q14152	EIF3A	0.0366561	-0.0839839	NM_003750	m12-3	9606	361	377	277	283	1a
ENSG00000107625	A_23_P104451	Q9BQ39	DDX50	-0.0717413	-0.15071	NM_024045	NA	NA	NA	NA	NA	NA	NA
ENSG00000107651	A_23_P202602	Q9Y6Y8	SEC23IP	0.142632	0.275776	NM_007190	m12-3	9606	762	768	493	499	1a
ENSG00000107651	A_23_P202602	Q9Y6Y8	SEC23IP	0.142632	0.275776	NM_007190	m12-4-3p	9606	1664	1673	1117	1123	8mer
ENSG00000107651	A_23_P202602	Q9Y6Y8	SEC23IP	0.142632	0.275776	NM_007190	m12-3	9606	1152	1159	781	787	1a
ENSG00000107651	A_24_P227017	Q9Y6Y8	SEC23IP	0.153123	0.275776	NM_007190	m12-3	9606	762	768	493	499	1a
ENSG00000107651	A_24_P227017	Q9Y6Y8	SEC23IP	0.153123	0.275776	NM_007190	m12-4-3p	9606	1664	1673	1117	1123	8mer
ENSG00000107651	A_24_P227017	Q9Y6Y8	SEC23IP	0.153123	0.275776	NM_007190	m12-3	9606	1152	1159	781	787	1a
ENSG00000107833	A_23_P52298	O75607	NPM3	-0.293417	-0.00525527	NM_006993	NA	NA	NA	NA	NA	NA	NA
ENSG00000107862	A_23_P161237	Q92538	GBF1	-0.0281602	0.0341575	NM_004193	m12-6-5p	9606	130	136	102	108	m8
ENSG00000107937	A_32_P115947	Q9BZE4	GTPBP4	-0.000291204	0.0315373	NM_012341	m12-9star	9606	642	650	322	328	8mer
ENSG00000107949	A_24_P30206	Q9P287	BCCIP	-0.114721	-0.433248	NM_016567	NA	NA	NA	NA	NA	NA	NA
ENSG00000107959	A_23_P52402	Q5JRX3	PITRM1	0.102213	-0.0315942	NM_014889	NA	NA	NA	NA	NA	NA	NA
ENSG00000108010	A_24_P381029	O76003	GLRX3	0.012967	0.0325539	NM_006541	NA	NA	NA	NA	NA	NA	NA
ENSG00000108039	A_23_P24193	Q9NQW7	XPNPEP1	0.0909691	0.012342	NM_020383	NA	NA	NA	NA	NA	NA	NA
ENSG00000108039	A_23_P331253	Q9NQW7	XPNPEP1	0.0935891	0.012342	NM_020383	NA	NA	NA	NA	NA	NA	NA
ENSG00000108055	A_32_P38228	Q9UQE7	SMC3	-0.161546	-0.201856	NM_005445	m12-1	9606	82	90	64	70	1a
ENSG00000108055	A_32_P38228	Q9UQE7	SMC3	-0.161546	-0.201856	NM_005445	m12-9	9606	65	76	53	59	m8
ENSG00000108055	A_23_P138631	Q9UQE7	SMC3	-0.191797	-0.201856	NM_005445	m12-1	9606	82	90	64	70	1a
ENSG00000108055	A_23_P138631	Q9UQE7	SMC3	-0.191797	-0.201856	NM_005445	m12-9	9606	65	76	53	59	m8
ENSG00000108107	A_23_P208358	P46779	RPL28	-0.011789	-0.138741	NM_000991	m12-5	9606	3358	3377	3205	3211	m8
ENSG00000108107	A_23_P208358	P46779	RPL28	-0.011789	-0.138741	NM_000991	m12-4-5p	9606	2094	2100	2050	2056	1a
ENSG00000108107	A_23_P208358	P46779	RPL28	-0.011789	-0.138741	NM_000991	m12-9star	9606	321	327	297	303	m8
ENSG00000108107	A_23_P208358	P46779	RPL28	-0.011789	-0.138741	NM_000991	m12-9star	9606	1647	1653	1614	1620	1a
ENSG00000108107	A_23_P208358	P46779	RPL28	-0.011789	-0.138741	NM_000991	m12-6-5p	9606	2217	2223	2173	2179	m8
ENSG00000108107	A_23_P208358	P46779	RPL28	-0.011789	-0.138741	NM_000991	m12-5	9606	851	857	827	833	1a
ENSG00000108107	A_23_P208358	P46779	RPL28	-0.011789	-0.138741	NM_000991	m12-5	9606	2968	2974	2838	2844	1a
ENSG00000108107	A_23_P208358	P46779	RPL28	-0.011789	-0.138741	NM_000991	m12-6-5p	9606	2220	2226	2176	2182	m8
ENSG00000108107	A_23_P208358	P46779	RPL28	-0.011789	-0.138741	NM_000991	m12-9star	9606	2046	2053	2002	2008	8mer
ENSG00000108107	A_23_P208358	P46779	RPL28	-0.011789	-0.138741	NM_000991	m12-9star	9606	894	900	870	876	m8
ENSG00000108107	A_23_P208358	P46779	RPL28	-0.011789	-0.138741	NM_000991	m12-9star	9606	1293	1299	1264	1270	1a
ENSG00000108294	A_23_P100576	P49720	PSMB3	-0.0169668	0.346308	NM_002795	NA	NA	NA	NA	NA	NA	NA
ENSG00000108298	A_24_P315986	P84098	RPL19	0.0581051	-0.0611507	NM_000981	NA	NA	NA	NA	NA	NA	NA
ENSG00000108298	A_23_P77779	P84098	RPL19	0.0112706	-0.0611507	NM_000981	NA	NA	NA	NA	NA	NA	NA
ENSG00000108312	A_23_P100779	P17480	UBTF	-0.0914488	-0.46205	NM_001076683	m12-9star	9606	1826	1832	1201	1207	1a
ENSG00000108312	A_23_P100779	P17480	UBTF	-0.0914488	-0.46205	NM_001076683	m12-9star	9606	1968	1975	1307	1313	m8
ENSG00000108312	A_23_P100779	P17480	UBTF	-0.0914488	-0.46205	NM_001076683	m12-6-5p	9606	1662	1668	1049	1055	m8
ENSG00000108312	A_23_P100779	P17480	UBTF	-0.0914488	-0.46205	NM_001076683	m12-2	9606	2798	2804	1916	1922	1a
ENSG00000108312	A_24_P349616	P17480	UBTF	-0.0154532	-0.46205	NM_001076683	m12-9star	9606	1826	1832	1201	1207	1a
ENSG00000108312	A_24_P349616	P17480	UBTF	-0.0154532	-0.46205	NM_001076683	m12-9star	9606	1968	1975	1307	1313	m8
ENSG00000108312	A_24_P349616	P17480	UBTF	-0.0154532	-0.46205	NM_001076683	m12-6-5p	9606	1662	1668	1049	1055	m8
ENSG00000108312	A_24_P349616	P17480	UBTF	-0.0154532	-0.46205	NM_001076683	m12-2	9606	2798	2804	1916	1922	1a
ENSG00000108344	A_24_P289726	O43242	PSMD3	0.033333	0.0106614	NM_002809	m12-9star	9606	149	155	131	137	1a
ENSG00000108344	A_23_P26783	O43242	PSMD3	-0.0101695	0.0106614	NM_002809	m12-9star	9606	149	155	131	137	1a
ENSG00000108424	A_23_P118774	Q14974	KPNB1	-0.222765	-0.0270508	NM_002265	NA	NA	NA	NA	NA	NA	NA
ENSG00000108439	A_23_P89708	Q9NVS9	PNPO	-0.25187	1.28734	NM_018129	m12-1	9606	879	895	624	630	1a
ENSG00000108439	A_23_P89708	Q9NVS9	PNPO	-0.25187	1.28734	NM_018129	m12-9star	9606	1200	1207	876	882	8mer
ENSG00000108439	A_23_P89708	Q9NVS9	PNPO	-0.25187	1.28734	NM_018129	m12-9star	9606	1334	1340	1010	1016	1a
ENSG00000108439	A_23_P89708	Q9NVS9	PNPO	-0.25187	1.28734	NM_018129	m12-6-5p	9606	2000	2011	1539	1545	1a
ENSG00000108439	A_23_P89708	Q9NVS9	PNPO	-0.25187	1.28734	NM_018129	m12-9star	9606	1449	1455	1125	1131	1a
ENSG00000108518	A_23_P27096	P07737	PFN1	0.175153	0.133318	NM_005022	NA	NA	NA	NA	NA	NA	NA
ENSG00000108518	A_32_P234604	P07737	PFN1	0.180856	0.133318	NM_005022	NA	NA	NA	NA	NA	NA	NA
ENSG00000108559	A_23_P152919	Q99567	NUP88	-0.091992	0.148726	NM_002532	m12-10b	9606	46	54	31	37	1a
ENSG00000108561	A_23_P370434	Q07021	C1QBP	-0.224689	-0.163783	NM_001212	m12-5	9606	160	172	94	100	1a
ENSG00000108578	A_23_P310911	Q13867	BLMH	0.0686949	0.257311	NM_000386	m12-6-5p	9606	668	689	438	444	m8
ENSG00000108578	A_23_P141606	Q13867	BLMH	0.0459546	0.257311	NM_000386	m12-6-5p	9606	668	689	438	444	m8
ENSG00000108592	A_23_P55091	Q8IY81	FTSJ3	0.0407703	0.2147	NM_017647	m12-6-5p	9606	336	345	208	214	1a
ENSG00000108592	A_23_P55091	Q8IY81	FTSJ3	0.0407703	0.2147	NM_017647	m12-5	9606	577	583	335	341	1a
ENSG00000108654	A_23_P15511	P17844	DDX5	0.221509	-0.0992679	NM_004396	NA	NA	NA	NA	NA	NA	NA
ENSG00000108774	A_23_P107211	P51148	RAB5C	-0.0672815	0.310168	NM_004583	m12-9star	9606	443	449	288	294	1a
ENSG00000108774	A_23_P107211	P51148	RAB5C	-0.0672815	0.310168	NM_004583	m12-11	9606	802	818	553	559	m8
ENSG00000108774	A_23_P107211	P51148	RAB5C	-0.0672815	0.310168	NM_004583	m12-9star	9606	785	795	540	546	1a
ENSG00000108774	A_23_P107211	P51148	RAB5C	-0.0672815	0.310168	NM_004583	m12-11	9606	823	830	564	570	m8
ENSG00000108774	A_23_P107214	P51148	RAB5C	-0.0366915	0.310168	NM_004583	m12-9star	9606	443	449	288	294	1a
ENSG00000108774	A_23_P107214	P51148	RAB5C	-0.0366915	0.310168	NM_004583	m12-11	9606	802	818	553	559	m8
ENSG00000108774	A_23_P107214	P51148	RAB5C	-0.0366915	0.310168	NM_004583	m12-9star	9606	785	795	540	546	1a
ENSG00000108774	A_23_P107214	P51148	RAB5C	-0.0366915	0.310168	NM_004583	m12-11	9606	823	830	564	570	m8
ENSG00000108828	A_24_P152527	Q99536	VAT1	0.198579	0.0356955	NM_006373	m12-10a	9606	1317	1323	835	841	m8
ENSG00000108828	A_24_P152527	Q99536	VAT1	0.198579	0.0356955	NM_006373	m12-9star	9606	1284	1290	806	812	m8
ENSG00000108828	A_23_P26954	Q99536	VAT1	0.22572	0.0356955	NM_006373	m12-10a	9606	1317	1323	835	841	m8
ENSG00000108828	A_23_P26954	Q99536	VAT1	0.22572	0.0356955	NM_006373	m12-9star	9606	1284	1290	806	812	m8
ENSG00000108829	A_24_P181585	Q96AG4	LRRC59	-0.232484	-0.217307	NM_018509	m12-4-5p	9606	110	117	80	86	1a
ENSG00000108829	A_24_P181585	Q96AG4	LRRC59	-0.232484	-0.217307	NM_018509	m12-4-3p	9606	820	826	656	662	m8
ENSG00000108829	A_24_P181585	Q96AG4	LRRC59	-0.232484	-0.217307	NM_018509	m12-7	9606	1584	1591	1256	1262	1a
ENSG00000108829	A_24_P181585	Q96AG4	LRRC59	-0.232484	-0.217307	NM_018509	m12-11	9606	1145	1152	897	903	8mer
ENSG00000108829	A_24_P181585	Q96AG4	LRRC59	-0.232484	-0.217307	NM_018509	m12-2	9606	2247	2256	1720	1726	m8
ENSG00000108829	A_24_P181585	Q96AG4	LRRC59	-0.232484	-0.217307	NM_018509	m12-4-5p	9606	650	656	510	516	1a
ENSG00000108829	A_24_P181585	Q96AG4	LRRC59	-0.232484	-0.217307	NM_018509	m12-10b	9606	539	552	429	435	1a
ENSG00000108848	A_23_P207493	O95232	LUC7L3	0.363272	0.186029	NM_016424	m12-1	9606	1499	1506	1215	1221	8mer
ENSG00000108848	A_23_P207493	O95232	LUC7L3	0.363272	0.186029	NM_016424	m12-10a	9606	1870	1880	1466	1472	m8
ENSG00000108848	A_24_P382113	O95232	LUC7L3	-0.112889	0.186029	NM_016424	m12-1	9606	1499	1506	1215	1221	8mer
ENSG00000108848	A_24_P382113	O95232	LUC7L3	-0.112889	0.186029	NM_016424	m12-10a	9606	1870	1880	1466	1472	m8
ENSG00000108883	A_23_P55190	Q15029	EFTUD2	0.0405457	0.1231	NM_004247	m12-2	9606	33	45	29	35	m8
ENSG00000108883	A_23_P55190	Q15029	EFTUD2	0.0405457	0.1231	NM_004247	m12-6-5p	9606	176	182	109	115	m8
ENSG00000108953	A_23_P72285	P62258	YWHAE	0.110463	0.0736725	NM_006761	m12-11	9606	420	426	265	271	m8
ENSG00000108953	A_23_P72285	P62258	YWHAE	0.110463	0.0736725	NM_006761	m12-6-3	9606	30	36	19	25	m8
ENSG00000108953	A_23_P72285	P62258	YWHAE	0.110463	0.0736725	NM_006761	m12-1	9606	700	706	524	530	1a
ENSG00000108953	A_24_P123012	P62258	YWHAE	0.0943417	0.0736725	NM_006761	m12-11	9606	420	426	265	271	m8
ENSG00000108953	A_24_P123012	P62258	YWHAE	0.0943417	0.0736725	NM_006761	m12-6-3	9606	30	36	19	25	m8
ENSG00000108953	A_24_P123012	P62258	YWHAE	0.0943417	0.0736725	NM_006761	m12-1	9606	700	706	524	530	1a
ENSG00000108953	A_24_P123011	P62258	YWHAE	-0.00496745	0.0736725	NM_006761	m12-11	9606	420	426	265	271	m8
ENSG00000108953	A_24_P123011	P62258	YWHAE	-0.00496745	0.0736725	NM_006761	m12-6-3	9606	30	36	19	25	m8
ENSG00000108953	A_24_P123011	P62258	YWHAE	-0.00496745	0.0736725	NM_006761	m12-1	9606	700	706	524	530	1a
ENSG00000109107	A_23_P78108	P09972	ALDOC	0.0198121	0.0539156	NM_005165	m12-7	9606	472	479	328	334	8mer
ENSG00000109475	A_32_P220127	P49207	RPL34	0.0436923	-0.184415	NM_000995	m12-2	9606	348	354	264	270	1a
ENSG00000109475	A_32_P220127	P49207	RPL34	0.0436923	-0.184415	NM_000995	m12-1	9606	476	482	380	386	1a
ENSG00000109475	A_23_P7229	P49207	RPL34	0.00557913	-0.184415	NM_000995	m12-2	9606	348	354	264	270	1a
ENSG00000109475	A_23_P7229	P49207	RPL34	0.00557913	-0.184415	NM_000995	m12-1	9606	476	482	380	386	1a
ENSG00000109475	A_24_P303118	P49207	RPL34	0.0188419	-0.184415	NM_000995	m12-2	9606	348	354	264	270	1a
ENSG00000109475	A_24_P303118	P49207	RPL34	0.0188419	-0.184415	NM_000995	m12-1	9606	476	482	380	386	1a
ENSG00000109475	A_23_P7221	P49207	RPL34	-0.0698952	-0.184415	NM_000995	m12-2	9606	348	354	264	270	1a
ENSG00000109475	A_23_P7221	P49207	RPL34	-0.0698952	-0.184415	NM_000995	m12-1	9606	476	482	380	386	1a
ENSG00000109475	A_24_P188878	P49207	RPL34	-0.0182504	-0.184415	NM_000995	m12-2	9606	348	354	264	270	1a
ENSG00000109475	A_24_P188878	P49207	RPL34	-0.0182504	-0.184415	NM_000995	m12-1	9606	476	482	380	386	1a
ENSG00000109475	A_24_P203909	P49207	RPL34	-0.00995392	-0.184415	NM_000995	m12-2	9606	348	354	264	270	1a
ENSG00000109475	A_24_P203909	P49207	RPL34	-0.00995392	-0.184415	NM_000995	m12-1	9606	476	482	380	386	1a
ENSG00000109519	A_24_P166045	Q9HAV7	GRPEL1	0.239498	-0.143851	NM_025196	m12-11	9606	191	201	155	161	1a
ENSG00000109519	A_24_P166045	Q9HAV7	GRPEL1	0.239498	-0.143851	NM_025196	m12-6-5p	9606	361	368	290	296	1a
ENSG00000109519	A_24_P174563	Q9HAV7	GRPEL1	-0.203434	-0.143851	NM_025196	m12-11	9606	191	201	155	161	1a
ENSG00000109519	A_24_P174563	Q9HAV7	GRPEL1	-0.203434	-0.143851	NM_025196	m12-6-5p	9606	361	368	290	296	1a
ENSG00000109606	A_23_P69826	O43143	DHX15	0.0239633	0.276427	NM_001358	m12-2	9606	129	135	127	133	1a
ENSG00000109606	A_23_P69826	O43143	DHX15	0.0239633	0.276427	NM_001358	m12-3	9606	304	311	300	306	1a
ENSG00000109814	A_23_P167066	O60701	UGDH	0.0888817	0.0628545	NM_003359	m12-9star	9606	288	295	224	230	8mer
ENSG00000109814	A_23_P167066	O60701	UGDH	0.0888817	0.0628545	NM_003359	m12-9star	9606	423	429	359	365	1a
ENSG00000109814	A_23_P167066	O60701	UGDH	0.0888817	0.0628545	NM_003359	m12-6-5p	9606	1469	1475	1233	1239	1a
ENSG00000109814	A_23_P167066	O60701	UGDH	0.0888817	0.0628545	NM_003359	m12-11	9606	1489	1495	1253	1259	1a
ENSG00000109814	A_23_P167067	O60701	UGDH	-0.0101808	0.0628545	NM_003359	m12-9star	9606	288	295	224	230	8mer
ENSG00000109814	A_23_P167067	O60701	UGDH	-0.0101808	0.0628545	NM_003359	m12-9star	9606	423	429	359	365	1a
ENSG00000109814	A_23_P167067	O60701	UGDH	-0.0101808	0.0628545	NM_003359	m12-6-5p	9606	1469	1475	1233	1239	1a
ENSG00000109814	A_23_P167067	O60701	UGDH	-0.0101808	0.0628545	NM_003359	m12-11	9606	1489	1495	1253	1259	1a
ENSG00000109854	A_23_P64129	Q9BUP3	HTATIP2	0.0967517	0.0737795	NM_001098520	NA	NA	NA	NA	NA	NA	NA
ENSG00000109971	A_24_P295745	P11142	HSPA8	-0.0186635	-0.179086	NM_006597	NA	NA	NA	NA	NA	NA	NA
ENSG00000109971	A_32_P13728	P11142	HSPA8	-0.117864	-0.179086	NM_006597	NA	NA	NA	NA	NA	NA	NA
ENSG00000109971	A_24_P287129	P11142	HSPA8	-0.113521	-0.179086	NM_006597	NA	NA	NA	NA	NA	NA	NA
ENSG00000109971	A_23_P24594	P11142	HSPA8	-0.112824	-0.179086	NM_006597	NA	NA	NA	NA	NA	NA	NA
ENSG00000110063	A_23_P52738	Q96C86	DCPS	-0.0642645	0.260784	NM_014026	NA	NA	NA	NA	NA	NA	NA
ENSG00000110075	A_23_P202637	Q5H9R7	SAPS3	0.0239972	0.323572	NM_018312	m12-6-5p	9606	18	41	16	22	8mer
ENSG00000110075	A_23_P202637	Q5H9R7	SAPS3	0.0239972	0.323572	NM_018312	m12-9star	9606	2589	2599	1952	1958	1a
ENSG00000110075	A_23_P202637	Q5H9R7	SAPS3	0.0239972	0.323572	NM_018312	m12-7	9606	191	199	111	117	1a
ENSG00000110075	A_23_P202637	Q5H9R7	SAPS3	0.0239972	0.323572	NM_018312	m12-4-3p	9606	217	231	134	140	1a
ENSG00000110075	A_23_P202637	Q5H9R7	SAPS3	0.0239972	0.323572	NM_018312	m12-9	9606	2548	2556	1914	1920	1a
ENSG00000110075	A_23_P202637	Q5H9R7	SAPS3	0.0239972	0.323572	NM_018312	m12-10a	9606	1054	1060	740	746	1a
ENSG00000110075	A_23_P202637	Q5H9R7	SAPS3	0.0239972	0.323572	NM_018312	m12-6-5p	9606	15	21	13	19	m8
ENSG00000110075	A_23_P202637	Q5H9R7	SAPS3	0.0239972	0.323572	NM_018312	m12-5	9606	2543	2549	1909	1915	1a
ENSG00000110075	A_23_P150129	Q5H9R7	SAPS3	-0.0314263	0.323572	NM_018312	m12-6-5p	9606	18	41	16	22	8mer
ENSG00000110075	A_23_P150129	Q5H9R7	SAPS3	-0.0314263	0.323572	NM_018312	m12-9star	9606	2589	2599	1952	1958	1a
ENSG00000110075	A_23_P150129	Q5H9R7	SAPS3	-0.0314263	0.323572	NM_018312	m12-7	9606	191	199	111	117	1a
ENSG00000110075	A_23_P150129	Q5H9R7	SAPS3	-0.0314263	0.323572	NM_018312	m12-4-3p	9606	217	231	134	140	1a
ENSG00000110075	A_23_P150129	Q5H9R7	SAPS3	-0.0314263	0.323572	NM_018312	m12-9	9606	2548	2556	1914	1920	1a
ENSG00000110075	A_23_P150129	Q5H9R7	SAPS3	-0.0314263	0.323572	NM_018312	m12-10a	9606	1054	1060	740	746	1a
ENSG00000110075	A_23_P150129	Q5H9R7	SAPS3	-0.0314263	0.323572	NM_018312	m12-6-5p	9606	15	21	13	19	m8
ENSG00000110075	A_23_P150129	Q5H9R7	SAPS3	-0.0314263	0.323572	NM_018312	m12-5	9606	2543	2549	1909	1915	1a
ENSG00000110107	A_23_P52978	Q9UMS4	PRPF19	0.0557142	0.384735	NM_014502	m12-9star	9606	45	51	20	26	m8
ENSG00000110108	A_24_P47467	Q9BVC6	TMEM109	0.0032378	0.265378	NM_024092	m12-6-5p	9606	477	483	352	358	m8
ENSG00000110108	A_24_P47467	Q9BVC6	TMEM109	0.0032378	0.265378	NM_024092	m12-6-5p	9606	966	972	768	774	m8
ENSG00000110108	A_23_P203364	Q9BVC6	TMEM109	-0.0712757	0.265378	NM_024092	m12-6-5p	9606	477	483	352	358	m8
ENSG00000110108	A_23_P203364	Q9BVC6	TMEM109	-0.0712757	0.265378	NM_024092	m12-6-5p	9606	966	972	768	774	m8
ENSG00000110172	A_23_P138805	Q9UHD1	CHORDC1	0.0355807	0.125069	NM_012124	m12-2	9606	629	635	416	422	1a
ENSG00000110172	A_23_P138805	Q9UHD1	CHORDC1	0.0355807	0.125069	NM_012124	m12-3	9606	226	232	101	107	m8
ENSG00000110172	A_23_P138805	Q9UHD1	CHORDC1	0.0355807	0.125069	NM_012124	m12-6-5p	9606	108	114	66	72	m8
ENSG00000110367	A_24_P215407	P26196	DDX6	-0.0508869	0.0579856	NM_004397	m12-6-5p	9606	5616	5624	4258	4264	1a
ENSG00000110367	A_24_P215407	P26196	DDX6	-0.0508869	0.0579856	NM_004397	m12-10b	9606	833	840	656	662	1a
ENSG00000110367	A_24_P215407	P26196	DDX6	-0.0508869	0.0579856	NM_004397	m12-10a	9606	1468	1475	1134	1140	8mer
ENSG00000110367	A_24_P215407	P26196	DDX6	-0.0508869	0.0579856	NM_004397	m12-4-3p	9606	4053	4060	3058	3064	1a
ENSG00000110367	A_24_P215407	P26196	DDX6	-0.0508869	0.0579856	NM_004397	m12-7	9606	3153	3159	2399	2405	1a
ENSG00000110367	A_24_P215407	P26196	DDX6	-0.0508869	0.0579856	NM_004397	m12-1	9606	907	913	715	721	1a
ENSG00000110367	A_24_P215407	P26196	DDX6	-0.0508869	0.0579856	NM_004397	m12-1	9606	2195	2201	1707	1713	1a
ENSG00000110367	A_24_P215407	P26196	DDX6	-0.0508869	0.0579856	NM_004397	m12-9star	9606	1401	1407	1069	1075	1a
ENSG00000110367	A_24_P215407	P26196	DDX6	-0.0508869	0.0579856	NM_004397	m12-6-5p	9606	5228	5237	3952	3958	m8
ENSG00000110367	A_23_P203201	P26196	DDX6	0.0297434	0.0579856	NM_004397	m12-6-5p	9606	5616	5624	4258	4264	1a
ENSG00000110367	A_23_P203201	P26196	DDX6	0.0297434	0.0579856	NM_004397	m12-10b	9606	833	840	656	662	1a
ENSG00000110367	A_23_P203201	P26196	DDX6	0.0297434	0.0579856	NM_004397	m12-10a	9606	1468	1475	1134	1140	8mer
ENSG00000110367	A_23_P203201	P26196	DDX6	0.0297434	0.0579856	NM_004397	m12-4-3p	9606	4053	4060	3058	3064	1a
ENSG00000110367	A_23_P203201	P26196	DDX6	0.0297434	0.0579856	NM_004397	m12-7	9606	3153	3159	2399	2405	1a
ENSG00000110367	A_23_P203201	P26196	DDX6	0.0297434	0.0579856	NM_004397	m12-1	9606	907	913	715	721	1a
ENSG00000110367	A_23_P203201	P26196	DDX6	0.0297434	0.0579856	NM_004397	m12-1	9606	2195	2201	1707	1713	1a
ENSG00000110367	A_23_P203201	P26196	DDX6	0.0297434	0.0579856	NM_004397	m12-9star	9606	1401	1407	1069	1075	1a
ENSG00000110367	A_23_P203201	P26196	DDX6	0.0297434	0.0579856	NM_004397	m12-6-5p	9606	5228	5237	3952	3958	m8
ENSG00000110696	A_24_P675386	O00193	C11orf58	0.198267	-0.162547	NM_014267	m12-2	9606	248	257	222	228	1a
ENSG00000110696	A_24_P675386	O00193	C11orf58	0.198267	-0.162547	NM_014267	m12-4-3p	9606	563	574	377	383	m8
ENSG00000110696	A_23_P47559	O00193	C11orf58	0.132332	-0.162547	NM_014267	m12-2	9606	248	257	222	228	1a
ENSG00000110696	A_23_P47559	O00193	C11orf58	0.132332	-0.162547	NM_014267	m12-4-3p	9606	563	574	377	383	m8
ENSG00000110700	A_32_P86028	P62277	RPS13	0.0414541	-0.212073	NM_001017	NA	NA	NA	NA	NA	NA	NA
ENSG00000110700	A_23_P24763	P62277	RPS13	-0.0248904	-0.212073	NM_001017	NA	NA	NA	NA	NA	NA	NA
ENSG00000110700	A_24_P372608	P62277	RPS13	0.00448039	-0.212073	NM_001017	NA	NA	NA	NA	NA	NA	NA
ENSG00000110799	A_23_P105562	P04275	VWF	0.0271429	-0.104619	NM_000552	m12-6-5p	9606	1	12	1	7	m8
ENSG00000110799	A_23_P105562	P04275	VWF	0.0271429	-0.104619	NM_000552	m12-6-5p	9606	34	40	25	31	m8
ENSG00000110801	A_23_P203994	O00233	PSMD9	-0.00933551	-0.150651	NM_002813	m12-9star	9606	872	880	526	532	m8
ENSG00000110801	A_23_P203994	O00233	PSMD9	-0.00933551	-0.150651	NM_002813	m12-6-5p	9606	780	798	482	488	m8
ENSG00000110801	A_23_P203994	O00233	PSMD9	-0.00933551	-0.150651	NM_002813	m12-7	9606	1306	1313	926	932	8mer
ENSG00000110801	A_23_P203994	O00233	PSMD9	-0.00933551	-0.150651	NM_002813	m12-9star	9606	1304	1310	924	930	1a
ENSG00000110801	A_24_P116017	O00233	PSMD9	0.202651	-0.150651	NM_002813	m12-9star	9606	872	880	526	532	m8
ENSG00000110801	A_24_P116017	O00233	PSMD9	0.202651	-0.150651	NM_002813	m12-6-5p	9606	780	798	482	488	m8
ENSG00000110801	A_24_P116017	O00233	PSMD9	0.202651	-0.150651	NM_002813	m12-7	9606	1306	1313	926	932	8mer
ENSG00000110801	A_24_P116017	O00233	PSMD9	0.202651	-0.150651	NM_002813	m12-9star	9606	1304	1310	924	930	1a
ENSG00000110955	A_23_P33216	P06576	ATP5B	0.0233169	0.110933	NM_001686	NA	NA	NA	NA	NA	NA	NA
ENSG00000111057	A_32_P151544	P05783	KRT18	-0.0287355	0.0738032	NM_000224	NA	NA	NA	NA	NA	NA	NA
ENSG00000111057	A_23_P99320	P05783	KRT18	0.0106189	0.0738032	NM_000224	NA	NA	NA	NA	NA	NA	NA
ENSG00000111142	A_24_P141736	P50579	METAP2	-0.158732	-0.706987	NM_006838	m12-10b	9606	22	28	20	26	m8
ENSG00000111142	A_24_P141736	P50579	METAP2	-0.158732	-0.706987	NM_006838	m12-11	9606	1816	1822	1346	1352	m8
ENSG00000111142	A_23_P99260	P50579	METAP2	-0.0858122	-0.706987	NM_006838	m12-10b	9606	22	28	20	26	m8
ENSG00000111142	A_23_P99260	P50579	METAP2	-0.0858122	-0.706987	NM_006838	m12-11	9606	1816	1822	1346	1352	m8
ENSG00000111144	A_23_P388670	P09960	LTA4H	0.101569	0.241202	NM_000895	NA	NA	NA	NA	NA	NA	NA
ENSG00000111196	A_23_P2423	Q96A72	MAGOHB	-0.438529	0.000937998	NM_018048	m12-3	9606	135	142	81	87	8mer
ENSG00000111196	A_23_P2423	Q96A72	MAGOHB	-0.438529	0.000937998	NM_018048	m12-1	9606	264	270	203	209	1a
ENSG00000111196	A_23_P2423	Q96A72	MAGOHB	-0.438529	0.000937998	NM_018048	m12-2	9606	100	106	61	67	1a
ENSG00000111196	A_24_P828949	Q96A72	MAGOHB	-0.348069	0.000937998	NM_018048	m12-3	9606	135	142	81	87	8mer
ENSG00000111196	A_24_P828949	Q96A72	MAGOHB	-0.348069	0.000937998	NM_018048	m12-1	9606	264	270	203	209	1a
ENSG00000111196	A_24_P828949	Q96A72	MAGOHB	-0.348069	0.000937998	NM_018048	m12-2	9606	100	106	61	67	1a
ENSG00000111229	A_24_P167473	O15145	ARPC3	0.0100567	-0.0956745	NM_005719	m12-11	9606	241	248	195	201	8mer
ENSG00000111237	A_24_P175989	Q9UBQ0	VPS29	-0.0678792	0.272685	NM_016226	m12-2	9606	260	271	185	191	1a
ENSG00000111237	A_24_P175989	Q9UBQ0	VPS29	-0.0678792	0.272685	NM_016226	m12-1	9606	231	238	157	163	8mer
ENSG00000111237	A_23_P128384	Q9UBQ0	VPS29	-0.0398154	0.272685	NM_016226	m12-2	9606	260	271	185	191	1a
ENSG00000111237	A_23_P128384	Q9UBQ0	VPS29	-0.0398154	0.272685	NM_016226	m12-1	9606	231	238	157	163	8mer
ENSG00000111275	A_23_P36745	P05091	ALDH2	0.281773	0.329407	NM_000690	m12-4-3p	9606	527	533	365	371	m8
ENSG00000111275	A_23_P36753	P05091	ALDH2	0.298253	0.329407	NM_000690	m12-4-3p	9606	527	533	365	371	m8
ENSG00000111348	A_23_P151075	P52566	ARHGDIB	0.124974	0.128913	NM_001175	m12-9star	9606	184	192	84	90	m8
ENSG00000111348	A_23_P151075	P52566	ARHGDIB	0.124974	0.128913	NM_001175	m12-1	9606	795	801	449	455	1a
ENSG00000111348	A_23_P151075	P52566	ARHGDIB	0.124974	0.128913	NM_001175	m12-10a	9606	201	273	99	105	m8
ENSG00000111361	A_23_P105313	Q14232	EIF2B1	0.0277978	-0.383723	NM_001414	m12-4-3p	9606	373	384	188	194	1a
ENSG00000111361	A_23_P105313	Q14232	EIF2B1	0.0277978	-0.383723	NM_001414	m12-4-3p	9606	933	940	563	569	m8
ENSG00000111361	A_23_P105313	Q14232	EIF2B1	0.0277978	-0.383723	NM_001414	m12-4-5p	9606	920	929	552	558	8mer
ENSG00000111481	A_24_P389959	P61923	COPZ1	0.0244932	0.0566452	NM_016057	m12-3	9606	453	459	352	358	m8
ENSG00000111481	A_24_P389959	P61923	COPZ1	0.0244932	0.0566452	NM_016057	m12-7	9606	104	111	101	107	1a
ENSG00000111481	A_24_P389959	P61923	COPZ1	0.0244932	0.0566452	NM_016057	m12-7	9606	968	974	736	742	m8
ENSG00000111481	A_23_P116809	P61923	COPZ1	0.120089	0.0566452	NM_016057	m12-3	9606	453	459	352	358	m8
ENSG00000111481	A_23_P116809	P61923	COPZ1	0.120089	0.0566452	NM_016057	m12-7	9606	104	111	101	107	1a
ENSG00000111481	A_23_P116809	P61923	COPZ1	0.120089	0.0566452	NM_016057	m12-7	9606	968	974	736	742	m8
ENSG00000111530	A_23_P25137	Q86VP6	CAND1	0.100178	0.344315	NM_018448	m12-1	9606	343	350	308	314	m8
ENSG00000111530	A_23_P25137	Q86VP6	CAND1	0.100178	0.344315	NM_018448	m12-1	9606	1657	1663	1268	1274	m8
ENSG00000111530	A_23_P25137	Q86VP6	CAND1	0.100178	0.344315	NM_018448	m12-1	9606	790	796	623	629	1a
ENSG00000111530	A_24_P47681	Q86VP6	CAND1	-0.0226305	0.344315	NM_018448	m12-1	9606	343	350	308	314	m8
ENSG00000111530	A_24_P47681	Q86VP6	CAND1	-0.0226305	0.344315	NM_018448	m12-1	9606	1657	1663	1268	1274	m8
ENSG00000111530	A_24_P47681	Q86VP6	CAND1	-0.0226305	0.344315	NM_018448	m12-1	9606	790	796	623	629	1a
ENSG00000111530	A_32_P232237	Q86VP6	CAND1	-0.14051	0.344315	NM_018448	m12-1	9606	343	350	308	314	m8
ENSG00000111530	A_32_P232237	Q86VP6	CAND1	-0.14051	0.344315	NM_018448	m12-1	9606	1657	1663	1268	1274	m8
ENSG00000111530	A_32_P232237	Q86VP6	CAND1	-0.14051	0.344315	NM_018448	m12-1	9606	790	796	623	629	1a
ENSG00000111530	A_23_P25141	Q86VP6	CAND1	0.111274	0.344315	NM_018448	m12-1	9606	343	350	308	314	m8
ENSG00000111530	A_23_P25141	Q86VP6	CAND1	0.111274	0.344315	NM_018448	m12-1	9606	1657	1663	1268	1274	m8
ENSG00000111530	A_23_P25141	Q86VP6	CAND1	0.111274	0.344315	NM_018448	m12-1	9606	790	796	623	629	1a
ENSG00000111540	A_23_P410998	P61020	RAB5B	0.215473	0.0478786	NM_002868	m12-6-5p	9606	3123	3132	2443	2449	1a
ENSG00000111540	A_23_P410998	P61020	RAB5B	0.215473	0.0478786	NM_002868	m12-10b	9606	206	212	169	175	1a
ENSG00000111540	A_23_P410998	P61020	RAB5B	0.215473	0.0478786	NM_002868	m12-5	9606	2476	2494	2024	2030	m8
ENSG00000111605	A_23_P204033	Q16630	CPSF6	0.0380508	0.352215	NM_007007	m12-1	9606	4494	4500	3236	3242	1a
ENSG00000111605	A_23_P204033	Q16630	CPSF6	0.0380508	0.352215	NM_007007	m12-2	9606	3521	3534	2534	2540	1a
ENSG00000111605	A_23_P204033	Q16630	CPSF6	0.0380508	0.352215	NM_007007	m12-3	9606	1230	1237	1017	1023	1a
ENSG00000111605	A_23_P204033	Q16630	CPSF6	0.0380508	0.352215	NM_007007	m12-1	9606	409	415	372	378	1a
ENSG00000111605	A_23_P204033	Q16630	CPSF6	0.0380508	0.352215	NM_007007	m12-10a	9606	5096	5119	3726	3732	m8
ENSG00000111605	A_23_P204033	Q16630	CPSF6	0.0380508	0.352215	NM_007007	m12-4-3p	9606	5073	5085	3709	3715	1a
ENSG00000111605	A_23_P204033	Q16630	CPSF6	0.0380508	0.352215	NM_007007	m12-9	9606	1911	1917	1447	1453	1a
ENSG00000111605	A_23_P204033	Q16630	CPSF6	0.0380508	0.352215	NM_007007	m12-2	9606	4388	4410	3157	3163	1a
ENSG00000111605	A_23_P204033	Q16630	CPSF6	0.0380508	0.352215	NM_007007	m12-1	9606	108	114	98	104	m8
ENSG00000111605	A_23_P204033	Q16630	CPSF6	0.0380508	0.352215	NM_007007	m12-10a	9606	3568	3574	2564	2570	m8
ENSG00000111605	A_23_P204033	Q16630	CPSF6	0.0380508	0.352215	NM_007007	m12-7	9606	2184	2196	1658	1664	m8
ENSG00000111605	A_23_P204033	Q16630	CPSF6	0.0380508	0.352215	NM_007007	m12-4-5p	9606	6410	6425	4734	4740	1a
ENSG00000111605	A_23_P204033	Q16630	CPSF6	0.0380508	0.352215	NM_007007	m12-4-5p	9606	3773	3780	2709	2715	m8
ENSG00000111605	A_23_P204033	Q16630	CPSF6	0.0380508	0.352215	NM_007007	m12-3	9606	4884	4890	3553	3559	1a
ENSG00000111605	A_24_P121271	Q16630	CPSF6	0.019713	0.352215	NM_007007	m12-1	9606	4494	4500	3236	3242	1a
ENSG00000111605	A_24_P121271	Q16630	CPSF6	0.019713	0.352215	NM_007007	m12-2	9606	3521	3534	2534	2540	1a
ENSG00000111605	A_24_P121271	Q16630	CPSF6	0.019713	0.352215	NM_007007	m12-3	9606	1230	1237	1017	1023	1a
ENSG00000111605	A_24_P121271	Q16630	CPSF6	0.019713	0.352215	NM_007007	m12-1	9606	409	415	372	378	1a
ENSG00000111605	A_24_P121271	Q16630	CPSF6	0.019713	0.352215	NM_007007	m12-10a	9606	5096	5119	3726	3732	m8
ENSG00000111605	A_24_P121271	Q16630	CPSF6	0.019713	0.352215	NM_007007	m12-4-3p	9606	5073	5085	3709	3715	1a
ENSG00000111605	A_24_P121271	Q16630	CPSF6	0.019713	0.352215	NM_007007	m12-9	9606	1911	1917	1447	1453	1a
ENSG00000111605	A_24_P121271	Q16630	CPSF6	0.019713	0.352215	NM_007007	m12-2	9606	4388	4410	3157	3163	1a
ENSG00000111605	A_24_P121271	Q16630	CPSF6	0.019713	0.352215	NM_007007	m12-1	9606	108	114	98	104	m8
ENSG00000111605	A_24_P121271	Q16630	CPSF6	0.019713	0.352215	NM_007007	m12-10a	9606	3568	3574	2564	2570	m8
ENSG00000111605	A_24_P121271	Q16630	CPSF6	0.019713	0.352215	NM_007007	m12-7	9606	2184	2196	1658	1664	m8
ENSG00000111605	A_24_P121271	Q16630	CPSF6	0.019713	0.352215	NM_007007	m12-4-5p	9606	6410	6425	4734	4740	1a
ENSG00000111605	A_24_P121271	Q16630	CPSF6	0.019713	0.352215	NM_007007	m12-4-5p	9606	3773	3780	2709	2715	m8
ENSG00000111605	A_24_P121271	Q16630	CPSF6	0.019713	0.352215	NM_007007	m12-3	9606	4884	4890	3553	3559	1a
ENSG00000111642	A_23_P53541	Q14839	CHD4	0.177933	-0.0693752	NM_001273	NA	NA	NA	NA	NA	NA	NA
ENSG00000111667	A_23_P64954	P45974	USP5	0.0994334	0.373806	NM_001098536	m12-5	9606	628	634	353	359	m8
ENSG00000111669	A_23_P53546	P60174	TPI1	-0.0842399	0.204492	NM_000365	m12-1	9606	251	258	159	165	m8
ENSG00000111669	A_23_P53546	P60174	TPI1	-0.0842399	0.204492	NM_000365	m12-6-3	9606	591	597	311	317	m8
ENSG00000111669	A_32_P95739	P60174	TPI1	-0.0506898	0.204492	NM_000365	m12-1	9606	251	258	159	165	m8
ENSG00000111669	A_32_P95739	P60174	TPI1	-0.0506898	0.204492	NM_000365	m12-6-3	9606	591	597	311	317	m8
ENSG00000111711	A_24_P321511	Q9Y3E0	GOLT1B	-0.0973251	0.0442885	NM_016072	m12-4-5p	9606	1435	1441	910	916	1a
ENSG00000111711	A_24_P321511	Q9Y3E0	GOLT1B	-0.0973251	0.0442885	NM_016072	m12-6-5p	9606	3368	3374	2139	2145	1a
ENSG00000111711	A_24_P321511	Q9Y3E0	GOLT1B	-0.0973251	0.0442885	NM_016072	m12-5	9606	3397	3408	2160	2166	1a
ENSG00000111711	A_24_P321511	Q9Y3E0	GOLT1B	-0.0973251	0.0442885	NM_016072	m12-11	9606	3139	3145	1955	1961	m8
ENSG00000111711	A_24_P321511	Q9Y3E0	GOLT1B	-0.0973251	0.0442885	NM_016072	m12-3	9606	3278	3284	2059	2065	1a
ENSG00000111711	A_23_P162425	Q9Y3E0	GOLT1B	0.00395082	0.0442885	NM_016072	m12-4-5p	9606	1435	1441	910	916	1a
ENSG00000111711	A_23_P162425	Q9Y3E0	GOLT1B	0.00395082	0.0442885	NM_016072	m12-6-5p	9606	3368	3374	2139	2145	1a
ENSG00000111711	A_23_P162425	Q9Y3E0	GOLT1B	0.00395082	0.0442885	NM_016072	m12-5	9606	3397	3408	2160	2166	1a
ENSG00000111711	A_23_P162425	Q9Y3E0	GOLT1B	0.00395082	0.0442885	NM_016072	m12-11	9606	3139	3145	1955	1961	m8
ENSG00000111711	A_23_P162425	Q9Y3E0	GOLT1B	0.00395082	0.0442885	NM_016072	m12-3	9606	3278	3284	2059	2065	1a
ENSG00000111716	A_23_P53476	P07195	LDHB	-0.0632141	0.146319	NM_002300	m12-3	9606	47	55	36	42	1a
ENSG00000111737	A_23_P204482	Q15286	RAB35	0.120012	0.514955	NM_006861	m12-10b	9606	3069	3075	2046	2052	1a
ENSG00000111737	A_23_P204482	Q15286	RAB35	0.120012	0.514955	NM_006861	m12-9star	9606	950	960	602	608	m8
ENSG00000111737	A_23_P204482	Q15286	RAB35	0.120012	0.514955	NM_006861	m12-10b	9606	2072	2078	1353	1359	1a
ENSG00000111737	A_23_P204482	Q15286	RAB35	0.120012	0.514955	NM_006861	m12-7	9606	2034	2040	1322	1328	1a
ENSG00000111737	A_23_P204484	Q15286	RAB35	0.135527	0.514955	NM_006861	m12-10b	9606	3069	3075	2046	2052	1a
ENSG00000111737	A_23_P204484	Q15286	RAB35	0.135527	0.514955	NM_006861	m12-9star	9606	950	960	602	608	m8
ENSG00000111737	A_23_P204484	Q15286	RAB35	0.135527	0.514955	NM_006861	m12-10b	9606	2072	2078	1353	1359	1a
ENSG00000111737	A_23_P204484	Q15286	RAB35	0.135527	0.514955	NM_006861	m12-7	9606	2034	2040	1322	1328	1a
ENSG00000111786	A_24_P390070	Q13242	SFRS9	-0.0232008	-0.310181	NM_003769	NA	NA	NA	NA	NA	NA	NA
ENSG00000111845	A_23_P122674	Q9NWT1	PAK1IP1	-0.0507888	2.02987	NM_017906	NA	NA	NA	NA	NA	NA	NA
ENSG00000111897	A_24_P129232	Q9NRX5	SERINC1	0.168891	-0.24153	NM_020755	m12-4-5p	9606	514	520	333	339	1a
ENSG00000111897	A_24_P129232	Q9NRX5	SERINC1	0.168891	-0.24153	NM_020755	m12-10a	9606	1488	1494	1089	1095	1a
ENSG00000111897	A_24_P129232	Q9NRX5	SERINC1	0.168891	-0.24153	NM_020755	m12-3	9606	2170	2192	1575	1581	1a
ENSG00000111897	A_24_P129232	Q9NRX5	SERINC1	0.168891	-0.24153	NM_020755	m12-11	9606	521	528	340	346	8mer
ENSG00000112081	A_23_P413761	P84103	SFRS3	-0.114629	0.165269	NM_003017	m12-4-5p	9606	1719	1725	1216	1222	1a
ENSG00000112081	A_23_P413761	P84103	SFRS3	-0.114629	0.165269	NM_003017	m12-9star	9606	522	530	383	389	8mer
ENSG00000112249	A_23_P30972	Q8N3C0	ASCC3	-0.00607056	0.290438	NM_022091	m12-9	9606	1457	1476	1148	1154	1a
ENSG00000112249	A_23_P30972	Q8N3C0	ASCC3	-0.00607056	0.290438	NM_022091	m12-3	9606	2570	2577	2028	2034	8mer
ENSG00000112335	A_24_P277807	O60493	SNX3	0.108221	0.0654225	NM_003795	m12-4-5p	9606	127	136	68	74	1a
ENSG00000112335	A_23_P42498	O60493	SNX3	0.117017	0.0654225	NM_003795	m12-4-5p	9606	127	136	68	74	1a
ENSG00000112473	A_23_P70571	Q92504	SLC39A7	-0.198466	-0.49963	NM_001077516	m12-4-3p	9606	631	637	516	522	m8
ENSG00000112531	A_24_P384954	Q96PU8	QKI	0.0350476	0.261893	NM_206853	m12-2	9606	4071	4096	2446	2452	1a
ENSG00000112531	A_24_P384954	Q96PU8	QKI	0.0350476	0.261893	NM_206853	m12-10b	9606	64	74	60	66	8mer
ENSG00000112531	A_24_P384954	Q96PU8	QKI	0.0350476	0.261893	NM_206853	m12-3	9606	4510	4517	2762	2768	8mer
ENSG00000112531	A_24_P384954	Q96PU8	QKI	0.0350476	0.261893	NM_206853	m12-2	9606	5076	5083	3250	3256	m8
ENSG00000112531	A_24_P384954	Q96PU8	QKI	0.0350476	0.261893	NM_206853	m12-4-5p	9606	1999	2008	1175	1181	8mer
ENSG00000112531	A_24_P384954	Q96PU8	QKI	0.0350476	0.261893	NM_206853	m12-6-3	9606	3746	3753	2221	2227	8mer
ENSG00000112578	A_23_P145197	Q13895	BYSL	-0.0831512	-0.166228	NM_004053	m12-9star	9606	352	358	258	264	m8
ENSG00000112727	A_23_P30799	P68431	HIST1H3F	-0.770088	-0.443949	NM_021018	NA	NA	NA	NA	NA	NA	NA
ENSG00000112851	A_23_P30175	Q96RT1	ERBB2IP	0.278277	0.626025	NM_001006600	m12-10b	9606	2095	2102	1636	1642	1a
ENSG00000112851	A_23_P30175	Q96RT1	ERBB2IP	0.278277	0.626025	NM_001006600	m12-3	9606	1577	1583	1215	1221	1a
ENSG00000112851	A_23_P30175	Q96RT1	ERBB2IP	0.278277	0.626025	NM_001006600	m12-10a	9606	1587	1593	1225	1231	m8
ENSG00000112851	A_23_P30175	Q96RT1	ERBB2IP	0.278277	0.626025	NM_001006600	m12-1	9606	1264	1286	972	978	m8
ENSG00000112851	A_23_P30175	Q96RT1	ERBB2IP	0.278277	0.626025	NM_001006600	m12-4-3p	9606	3103	3115	2323	2329	m8
ENSG00000112972	A_24_P63522	Q01581	HMGCS1	-0.270306	-1.36847	NM_001098272	m12-3	9606	628	634	499	505	1a
ENSG00000112972	A_24_P63522	Q01581	HMGCS1	-0.270306	-1.36847	NM_001098272	m12-3	9606	574	585	449	455	8mer
ENSG00000112972	A_24_P63522	Q01581	HMGCS1	-0.270306	-1.36847	NM_001098272	m12-1	9606	300	306	244	250	1a
ENSG00000112972	A_24_P63522	Q01581	HMGCS1	-0.270306	-1.36847	NM_001098272	m12-11	9606	2353	2360	1666	1672	8mer
ENSG00000112972	A_24_P63522	Q01581	HMGCS1	-0.270306	-1.36847	NM_001098272	m12-9star	9606	759	766	584	590	8mer
ENSG00000112972	A_23_P133263	Q01581	HMGCS1	-0.328343	-1.36847	NM_001098272	m12-3	9606	628	634	499	505	1a
ENSG00000112972	A_23_P133263	Q01581	HMGCS1	-0.328343	-1.36847	NM_001098272	m12-3	9606	574	585	449	455	8mer
ENSG00000112972	A_23_P133263	Q01581	HMGCS1	-0.328343	-1.36847	NM_001098272	m12-1	9606	300	306	244	250	1a
ENSG00000112972	A_23_P133263	Q01581	HMGCS1	-0.328343	-1.36847	NM_001098272	m12-11	9606	2353	2360	1666	1672	8mer
ENSG00000112972	A_23_P133263	Q01581	HMGCS1	-0.328343	-1.36847	NM_001098272	m12-9star	9606	759	766	584	590	8mer
ENSG00000113013	A_24_P77676	P38646	HSPA9	0.00224681	-0.124248	NM_004134	m12-4-3p	9606	306	312	202	208	1a
ENSG00000113013	A_24_P77676	P38646	HSPA9	0.00224681	-0.124248	NM_004134	m12-4-3p	9606	185	192	107	113	8mer
ENSG00000113013	A_24_P77676	P38646	HSPA9	0.00224681	-0.124248	NM_004134	m12-6-3	9606	529	540	318	324	m8
ENSG00000113140	A_23_P7642	P09486	SPARC	0.114412	-0.462712	NM_003118	m12-11	9606	2543	2549	1669	1675	m8
ENSG00000113140	A_23_P7642	P09486	SPARC	0.114412	-0.462712	NM_003118	m12-1	9606	2134	2140	1317	1323	m8
ENSG00000113140	A_23_P7642	P09486	SPARC	0.114412	-0.462712	NM_003118	m12-4-3p	9606	2548	2554	1674	1680	1a
ENSG00000113140	A_23_P7642	P09486	SPARC	0.114412	-0.462712	NM_003118	m12-9star	9606	2852	2858	1963	1969	m8
ENSG00000113140	A_23_P7642	P09486	SPARC	0.114412	-0.462712	NM_003118	m12-4-5p	9606	1455	1461	916	922	1a
ENSG00000113140	A_23_P7642	P09486	SPARC	0.114412	-0.462712	NM_003118	m12-11	9606	337	344	212	218	1a
ENSG00000113140	A_23_P7642	P09486	SPARC	0.114412	-0.462712	NM_003118	m12-5	9606	1183	1189	724	730	m8
ENSG00000113282	A_23_P133345	Q14677	CLINT1	-0.179393	-0.0281198	NM_014666	m12-2	9606	1287	1296	959	965	1a
ENSG00000113282	A_23_P133345	Q14677	CLINT1	-0.179393	-0.0281198	NM_014666	m12-11	9606	1537	1544	1133	1139	1a
ENSG00000113282	A_23_P133345	Q14677	CLINT1	-0.179393	-0.0281198	NM_014666	m12-10a	9606	749	755	578	584	m8
ENSG00000113282	A_23_P133345	Q14677	CLINT1	-0.179393	-0.0281198	NM_014666	m12-9star	9606	1607	1615	1199	1205	8mer
ENSG00000113282	A_23_P133345	Q14677	CLINT1	-0.179393	-0.0281198	NM_014666	m12-4-5p	9606	1019	1025	756	762	1a
ENSG00000113282	A_23_P133345	Q14677	CLINT1	-0.179393	-0.0281198	NM_014666	m12-11	9606	1355	1363	1000	1006	m8
ENSG00000113282	A_24_P12149	Q14677	CLINT1	-0.0980909	-0.0281198	NM_014666	m12-2	9606	1287	1296	959	965	1a
ENSG00000113282	A_24_P12149	Q14677	CLINT1	-0.0980909	-0.0281198	NM_014666	m12-11	9606	1537	1544	1133	1139	1a
ENSG00000113282	A_24_P12149	Q14677	CLINT1	-0.0980909	-0.0281198	NM_014666	m12-10a	9606	749	755	578	584	m8
ENSG00000113282	A_24_P12149	Q14677	CLINT1	-0.0980909	-0.0281198	NM_014666	m12-9star	9606	1607	1615	1199	1205	8mer
ENSG00000113282	A_24_P12149	Q14677	CLINT1	-0.0980909	-0.0281198	NM_014666	m12-4-5p	9606	1019	1025	756	762	1a
ENSG00000113282	A_24_P12149	Q14677	CLINT1	-0.0980909	-0.0281198	NM_014666	m12-11	9606	1355	1363	1000	1006	m8
ENSG00000113368	A_23_P258493	P20700	LMNB1	-0.66303	-0.0270058	NM_005573	NA	NA	NA	NA	NA	NA	NA
ENSG00000113384	A_23_P156017	Q9H4A6	GOLPH3	0.0401818	-0.21264	NM_022130	m12-2	9606	536	547	373	379	m8
ENSG00000113387	A_24_P320328	P53999	SUB1	-0.103767	-0.0863751	NM_006713	NA	NA	NA	NA	NA	NA	NA
ENSG00000113387	A_32_P170444	P53999	SUB1	-0.102197	-0.0863751	NM_006713	NA	NA	NA	NA	NA	NA	NA
ENSG00000113460	A_23_P252857	Q8TDN6	BRIX1	-0.33383	0.505683	NM_018321	NA	NA	NA	NA	NA	NA	NA
ENSG00000113522	A_24_P226198	Q92878	RAD50	0.0556005	-0.160949	NM_005732	m12-6-3	9606	995	1001	797	803	1a
ENSG00000113522	A_24_P226198	Q92878	RAD50	0.0556005	-0.160949	NM_005732	m12-1	9606	947	953	752	758	m8
ENSG00000113558	A_23_P133424	P63208	SKP1	0.116506	0.0674907	NM_170679	m12-3	9606	1193	1201	913	919	m8
ENSG00000113558	A_23_P133424	P63208	SKP1	0.116506	0.0674907	NM_170679	m12-6-5p	9606	1273	1280	972	978	8mer
ENSG00000113643	A_23_P69988	P54136	RARS	0.104466	-0.0978263	NM_002887	NA	NA	NA	NA	NA	NA	NA
ENSG00000113648	A_23_P70045	O75367	H2AFY	0.0442924	0.486217	NM_001040158	NA	NA	NA	NA	NA	NA	NA
ENSG00000113649	A_23_P133365	O14776	TCERG1	0.040857	0.115999	NM_001040006	m12-6-3	9606	117	124	97	103	m8
ENSG00000113649	A_23_P133365	O14776	TCERG1	0.040857	0.115999	NM_001040006	m12-4-5p	9606	815	821	583	589	m8
ENSG00000113810	A_23_P91900	Q9NTJ3	SMC4	-0.48213	-0.0708256	NM_001002800	m12-1	9606	1473	1480	1085	1091	1a
ENSG00000113810	A_23_P91900	Q9NTJ3	SMC4	-0.48213	-0.0708256	NM_001002800	m12-9	9606	624	630	431	437	1a
ENSG00000113810	A_23_P91900	Q9NTJ3	SMC4	-0.48213	-0.0708256	NM_001002800	m12-10a	9606	532	538	342	348	m8
ENSG00000114302	A_32_P142991	P13861	PRKAR2A	0.0444037	0.481894	NM_004157	m12-6-5p	9606	751	780	562	568	1a
ENSG00000114302	A_24_P943335	P13861	PRKAR2A	-0.0758978	0.481894	NM_004157	m12-6-5p	9606	751	780	562	568	1a
ENSG00000114302	A_23_P22214	P13861	PRKAR2A	0.0419256	0.481894	NM_004157	m12-6-5p	9606	751	780	562	568	1a
ENSG00000114391	A_23_P256933	P83731	RPL24	-0.0144575	-0.17972	NM_000986	NA	NA	NA	NA	NA	NA	NA
ENSG00000114391	A_32_P100974	P83731	RPL24	-0.029272	-0.17972	NM_000986	NA	NA	NA	NA	NA	NA	NA
ENSG00000114416	A_23_P132784	P51114	FXR1	0.284466	-0.17881	NM_001013438	m12-10a	9606	754	761	659	665	1a
ENSG00000114416	A_23_P132784	P51114	FXR1	0.284466	-0.17881	NM_001013438	m12-2	9606	716	722	624	630	1a
ENSG00000114416	A_23_P132784	P51114	FXR1	0.284466	-0.17881	NM_001013438	m12-11	9606	396	402	341	347	m8
ENSG00000114416	A_23_P132784	P51114	FXR1	0.284466	-0.17881	NM_001013438	m12-7	9606	365	371	311	317	m8
ENSG00000114480	A_23_P121082	Q04446	GBE1	-0.0025403	-0.058033	NM_000158	NA	NA	NA	NA	NA	NA	NA
ENSG00000114573	A_23_P211965	P38606	ATP6V1A	-0.350591	-0.100889	NM_001690	m12-9star	9606	1612	1619	1285	1291	m8
ENSG00000114573	A_23_P211965	P38606	ATP6V1A	-0.350591	-0.100889	NM_001690	m12-3	9606	2974	2980	2349	2355	m8
ENSG00000114573	A_23_P211965	P38606	ATP6V1A	-0.350591	-0.100889	NM_001690	m12-5	9606	1890	1901	1498	1504	1a
ENSG00000114573	A_23_P211965	P38606	ATP6V1A	-0.350591	-0.100889	NM_001690	m12-4-3p	9606	2458	2464	1928	1934	m8
ENSG00000114573	A_23_P211965	P38606	ATP6V1A	-0.350591	-0.100889	NM_001690	m12-1	9606	392	398	260	266	1a
ENSG00000114573	A_23_P211965	P38606	ATP6V1A	-0.350591	-0.100889	NM_001690	m12-9	9606	2265	2272	1741	1747	8mer
ENSG00000114573	A_23_P211965	P38606	ATP6V1A	-0.350591	-0.100889	NM_001690	m12-9star	9606	1058	1064	880	886	1a
ENSG00000114573	A_23_P211965	P38606	ATP6V1A	-0.350591	-0.100889	NM_001690	m12-9star	9606	923	930	745	751	8mer
ENSG00000114573	A_23_P211965	P38606	ATP6V1A	-0.350591	-0.100889	NM_001690	m12-8	9606	1082	1088	904	910	m8
ENSG00000114573	A_24_P396994	P38606	ATP6V1A	-0.37732	-0.100889	NM_001690	m12-9star	9606	1612	1619	1285	1291	m8
ENSG00000114573	A_24_P396994	P38606	ATP6V1A	-0.37732	-0.100889	NM_001690	m12-3	9606	2974	2980	2349	2355	m8
ENSG00000114573	A_24_P396994	P38606	ATP6V1A	-0.37732	-0.100889	NM_001690	m12-5	9606	1890	1901	1498	1504	1a
ENSG00000114573	A_24_P396994	P38606	ATP6V1A	-0.37732	-0.100889	NM_001690	m12-4-3p	9606	2458	2464	1928	1934	m8
ENSG00000114573	A_24_P396994	P38606	ATP6V1A	-0.37732	-0.100889	NM_001690	m12-1	9606	392	398	260	266	1a
ENSG00000114573	A_24_P396994	P38606	ATP6V1A	-0.37732	-0.100889	NM_001690	m12-9	9606	2265	2272	1741	1747	8mer
ENSG00000114573	A_24_P396994	P38606	ATP6V1A	-0.37732	-0.100889	NM_001690	m12-9star	9606	1058	1064	880	886	1a
ENSG00000114573	A_24_P396994	P38606	ATP6V1A	-0.37732	-0.100889	NM_001690	m12-9star	9606	923	930	745	751	8mer
ENSG00000114573	A_24_P396994	P38606	ATP6V1A	-0.37732	-0.100889	NM_001690	m12-8	9606	1082	1088	904	910	m8
ENSG00000114942	A_23_P165535	P24534	EEF1B2	-0.0515106	-0.095671	NM_001037663	NA	NA	NA	NA	NA	NA	NA
ENSG00000115053	A_23_P5551	P19338	NCL	-0.261462	-0.160098	NM_005381	NA	NA	NA	NA	NA	NA	NA
ENSG00000115091	A_23_P108785	P61158	ACTR3	0.21839	0.172192	NM_005721	m12-10b	9606	137	143	112	118	1a
ENSG00000115091	A_24_P231513	P61158	ACTR3	0.315049	0.172192	NM_005721	m12-10b	9606	137	143	112	118	1a
ENSG00000115091	A_24_P105771	P61158	ACTR3	0.304536	0.172192	NM_005721	m12-10b	9606	137	143	112	118	1a
ENSG00000115128	A_23_P165402	Q9Y3B4	SF3B14	-0.0331075	0.517132	NM_016047	NA	NA	NA	NA	NA	NA	NA
ENSG00000115129	A_23_P5392	Q53FA7	TP53I3	0.264883	0.285323	NM_004881	NA	NA	NA	NA	NA	NA	NA
ENSG00000115145	A_24_P62860	O75886	STAM2	0.236547	0.0917658	NM_005843	m12-4-3p	9606	2349	2356	1601	1607	1a
ENSG00000115145	A_24_P62860	O75886	STAM2	0.236547	0.0917658	NM_005843	m12-4-3p	9606	230	236	136	142	1a
ENSG00000115145	A_23_P209215	O75886	STAM2	0.0958813	0.0917658	NM_005843	m12-4-3p	9606	2349	2356	1601	1607	1a
ENSG00000115145	A_23_P209215	O75886	STAM2	0.0958813	0.0917658	NM_005843	m12-4-3p	9606	230	236	136	142	1a
ENSG00000115233	A_23_P165691	O00487	PSMD14	-0.0669122	0.138981	NM_005805	NA	NA	NA	NA	NA	NA	NA
ENSG00000115241	A_23_P209477	O15355	PPM1G	-0.162205	0.147998	NM_002707	m12-10a	9606	723	730	367	373	m8
ENSG00000115241	A_23_P209477	O15355	PPM1G	-0.162205	0.147998	NM_002707	m12-9star	9606	216	222	111	117	m8
ENSG00000115268	A_23_P209152	P62841	RPS15	-0.0360327	-0.303852	NM_001018	NA	NA	NA	NA	NA	NA	NA
ENSG00000115268	A_24_P272590	P62841	RPS15	-0.000973084	-0.303852	NM_001018	NA	NA	NA	NA	NA	NA	NA
ENSG00000115268	A_24_P225010	P62841	RPS15	0.00593556	-0.303852	NM_001018	NA	NA	NA	NA	NA	NA	NA
ENSG00000115306	A_23_P339095	Q01082	SPTBN1	0.210483	0.192475	NM_003128	m12-3	9606	3257	3264	2256	2262	m8
ENSG00000115306	A_23_P339095	Q01082	SPTBN1	0.210483	0.192475	NM_003128	m12-3	9606	1998	2005	1277	1283	1a
ENSG00000115306	A_23_P339095	Q01082	SPTBN1	0.210483	0.192475	NM_003128	m12-1	9606	2121	2127	1386	1392	1a
ENSG00000115306	A_23_P102523	Q01082	SPTBN1	0.326437	0.192475	NM_003128	m12-3	9606	3257	3264	2256	2262	m8
ENSG00000115306	A_23_P102523	Q01082	SPTBN1	0.326437	0.192475	NM_003128	m12-3	9606	1998	2005	1277	1283	1a
ENSG00000115306	A_23_P102523	Q01082	SPTBN1	0.326437	0.192475	NM_003128	m12-1	9606	2121	2127	1386	1392	1a
ENSG00000115310	A_23_P56933	Q9NQC3	RTN4	0.0616277	0.193392	NM_007008	m12-1	9606	1365	1377	927	933	1a
ENSG00000115380	A_23_P501007	Q12805	EFEMP1	0.00578545	0.130011	NM_001039348	m12-9	9606	1488	1494	999	1005	1a
ENSG00000115419	A_23_P39766	O94925	GLS	0.162775	0.572968	NM_014905	m12-1	9606	2915	2921	1986	1992	1a
ENSG00000115419	A_23_P39766	O94925	GLS	0.162775	0.572968	NM_014905	m12-6-5p	9606	579	589	323	329	1a
ENSG00000115419	A_23_P39766	O94925	GLS	0.162775	0.572968	NM_014905	m12-9star	9606	1159	1167	719	725	8mer
ENSG00000115419	A_23_P39766	O94925	GLS	0.162775	0.572968	NM_014905	m12-11	9606	2601	2610	1758	1764	m8
ENSG00000115419	A_23_P39766	O94925	GLS	0.162775	0.572968	NM_014905	m12-3	9606	388	397	199	205	1a
ENSG00000115419	A_24_P294233	O94925	GLS	0.10302	0.572968	NM_014905	m12-1	9606	2915	2921	1986	1992	1a
ENSG00000115419	A_24_P294233	O94925	GLS	0.10302	0.572968	NM_014905	m12-6-5p	9606	579	589	323	329	1a
ENSG00000115419	A_24_P294233	O94925	GLS	0.10302	0.572968	NM_014905	m12-9star	9606	1159	1167	719	725	8mer
ENSG00000115419	A_24_P294233	O94925	GLS	0.10302	0.572968	NM_014905	m12-11	9606	2601	2610	1758	1764	m8
ENSG00000115419	A_24_P294233	O94925	GLS	0.10302	0.572968	NM_014905	m12-3	9606	388	397	199	205	1a
ENSG00000115514	A_23_P154330	O14530	TXNDC9	0.0401459	0.048131	NM_005783	m12-1	9606	927	933	645	651	m8
ENSG00000115514	A_24_P362646	O14530	TXNDC9	0.089494	0.048131	NM_005783	m12-1	9606	927	933	645	651	m8
ENSG00000115524	A_32_P31633	O75533	SF3B1	0.203299	0.161251	NM_012433	NA	NA	NA	NA	NA	NA	NA
ENSG00000115677	A_23_P131417	Q00341	HDLBP	0.0666252	-0.358688	NM_005336	m12-9star	9606	971	977	553	559	m8
ENSG00000115677	A_23_P131417	Q00341	HDLBP	0.0666252	-0.358688	NM_005336	m12-9star	9606	1372	1379	829	835	m8
ENSG00000115677	A_23_P131417	Q00341	HDLBP	0.0666252	-0.358688	NM_005336	m12-10a	9606	435	441	210	216	1a
ENSG00000115677	A_23_P131417	Q00341	HDLBP	0.0666252	-0.358688	NM_005336	m12-6-5p	9606	38	44	29	35	1a
ENSG00000115677	A_23_P131417	Q00341	HDLBP	0.0666252	-0.358688	NM_005336	m12-9star	9606	1625	1647	1005	1011	m8
ENSG00000115677	A_23_P131417	Q00341	HDLBP	0.0666252	-0.358688	NM_005336	m12-2	9606	3020	3026	1887	1893	m8
ENSG00000115677	A_23_P131417	Q00341	HDLBP	0.0666252	-0.358688	NM_005336	m12-6-5p	9606	1433	1441	879	885	m8
ENSG00000115677	A_23_P131417	Q00341	HDLBP	0.0666252	-0.358688	NM_005336	m12-9star	9606	3594	3600	2318	2324	1a
ENSG00000115816	A_23_P119964	Q03701	CEBPZ	-0.158483	0.122743	NM_005760	NA	NA	NA	NA	NA	NA	NA
ENSG00000115875	A_24_P222911	Q16629	SFRS7	-0.0572324	0.308014	NM_001031684	m12-6-3	9606	121	135	96	102	m8
ENSG00000115875	A_24_P222911	Q16629	SFRS7	-0.0572324	0.308014	NM_001031684	m12-4-3p	9606	549	579	371	377	1a
ENSG00000115875	A_24_P222911	Q16629	SFRS7	-0.0572324	0.308014	NM_001031684	m12-4-5p	9606	1700	1707	1043	1049	1a
ENSG00000115875	A_24_P222911	Q16629	SFRS7	-0.0572324	0.308014	NM_001031684	m12-1	9606	73	86	66	72	1a
[truncated: 3,853 more rows]
